# Supplementary material for: The organ-specific modulation of malignant processes by opioids: a systematic review of cell culture studies
Source: Br J Cancer. 2025 Apr 11;132(12):1091–9. doi: 10.1038/s41416-025-03014-4 (PMC12152132; doi:10.1038/s41416-025-03014-4)
Supplement: Supplementary file 1 — Supplementary material [file 41416_2025_3014_MOESM1_ESM.xlsx]

## Sheet: Table 1
ATC_code
	Name
R05DA12	acetyldihydrocodeine
N02AC05	bezitramide
N02AE01	buprenorphine
N02AE01	buprenorphine
N02AE01	buprenorphine
N07BC01	buprenorphine
N07BC01	buprenorphine
N07BC01	buprenorphine
N07BC51	buprenorphine, combinations
N02AF01	butorphanol
N02AA59	codeine, combinations excl. psycholeptics
N02AA79	codeine, combinations with psycholeptics
N02AJ06	codeine and paracetamol
N02AJ07	codeine and acetylsalicylic acid
N02AJ08	codeine and ibuprofen
N02AJ09	codeine and other non-opioid analgesics
R05DA04	codeine
R05DA09	dextromethorphan
N02AC01	dextromoramide
N02AC01	dextromoramide
N02AC01	dextromoramide
N02AC04	dextropropoxyphene
N02AC54	dextropropoxyphene, combinations excl. psycholeptics
N02AC74	dextropropoxyphene, combinations with psycholeptics
N02AX03	dezocine
N07BC06	diamorphine
A07DA04	difenoxin
N02AA08	dihydrocodeine
N02AA58	dihydrocodeine, combinations
N02AJ01	dihydrocodeine and paracetamol
N02AJ02	dihydrocodeine and acetylsalicylic acid
N02AJ03	dihydrocodeine and other non-opioid analgesics
R05DA11	dimemorfan
A07DA01	diphenoxylate
N/A	dipipanone
A07DA06	eluxadoline
R05DA01	ethylmorphine
N02AB03	fentanyl
N02AB03	fentanyl
N02AB03	fentanyl
R05DA03	hydrocodone
N02AA03	hydromorphone
N02AA03	hydromorphone
N02AA03	hydromorphone
N02AA53	hydromorphone and naloxone
N02AG04	hydromorphone and antispasmodics
N02AB01	ketobemidone
N02AB01	ketobemidone
N02AG02	ketobemidone and antispasmodics
N07BC03	levacetylmethadol
N07BC05	levomethadone
N/A	levomethadyl
N/A	levorphanol
N07BC04	lofexidine
A07DA03	loperamide
A07DA05	loperamide oxide
A07DA53	loperamide, combinations
N02AX05	meptazinol
N02AX05	meptazinol
N02AC52	methadone, combinations excl. psycholeptics
N07BC02	methadone
N07BC02	methadone
N02AA01	morphine
N02AA01	morphine
N02AA01	morphine
N02AA51	morphine, combinations
N02AG01	morphine and antispasmodics
A07DA52	morphine, combinations
N02AF02	nalbuphine
N02AA04	nicomorphine
N02AA04	nicomorphine
N02AA04	nicomorphine
R05DA06	normethadone
R05DA07	noscapine
N02AX07	oliceridine
N02AA02	opium
A07DA02	opium
R05DA05	opium alkaloids with morphine
R05FA01	opium derivatives and mucolytics
R05FA02	opium derivatives and expectorants
N02AA05	oxycodone
N02AA05	oxycodone
N02AA55	oxycodone and naloxone
N02AA56	oxycodone and naltrexone
N02AJ17	oxycodone and paracetamol
N02AJ18	oxycodone and acetylsalicylic acid
N02AJ19	oxycodone and ibuprofen
N02AA11	oxymorphone
N02AA10	papaveretum
N02AD01	pentazocine
N02AD01	pentazocine
N02AB02	pethidine
N02AB02	pethidine
N02AB02	pethidine
N02AB52	pethidine, combinations excl. psycholeptics
N02AB72	pethidine, combinations with psycholeptics
N02AG03	pethidine and antispasmodics
N02AD02	phenazocine
R05DA08	pholcodine
N02AC03	piritramide
N02AC03	piritramide
N/A	propoxyphene
N02AX06	tapentadol
R05DA10	thebacon
N02AX01	tilidine
N02AX01	tilidine
N02AX51	tilidine and naloxone
N02AJ13	tramadol and paracetamol
N02AJ14	tramadol and dexketoprofen
N02AJ15	tramadol and other non-opioid analgesics
N02AJ16	tramadol and celecoxib
N02AX02	tramadol
N02AX02	tramadol
N02AX02	tramadol
R05DA20	combinations

## Sheet: Table 2
	Number	Citation	Title	Authors	Year
	1	Zhang H-W, Wang F, Zhou Y-Q, Xu S-P, Yu S-Y and Zhang Z-G (2021) Morphine Suppresses Liver Cancer Cell Tumor Properties In Vitro and In Vivo. Front. Oncol. 11:666446. doi: 10.3389/fonc.2021.666446	Morphine Suppresses Liver Cancer Cell Tumor Properties In Vitro and In Vivo	Hao-Wen Zhang, Fei Wang, Ya-Qun Zhou, San-Ping Xu, Shi-Ying Yu, Zhan-Guo Zhang	2021
	2	Blishchenko E, Sazonova O, Surovoy A, Khaidukov S, Sheikine Y, Sokolov D, Freidlin I, Philippova M, Vass A, Karelin A, Ivanov V. Antiproliferative action of valorphin in cell cultures. J Pept Sci. 2002 Aug;8(8):438-52. doi: 10.1002/psc.402. pMID: 12212807.	Antiproliferative action of valorphin in cell cultures	Elena Blishchenko, Olga Sazonova, Andrei Surovoy, Sergei Khaidukov, Yury Sheikine, Dmitry Sokolov, Irina Freidlin, Marina Philippova, Arpad Vass, Andrei Karelin, Vadim Ivanov	2002
	3	Lazarczyk M, Matyja E, Lipkowski AW. A comparative study of morphine stimulation and biphalin inhibition of human glioblastoma T98G cell proliferation in vitro. Peptides. 2010 Aug;31(8):1606-12. doi: 10.1016/j.peptides.2010.05.002. Epub 2010 May 24. pMID: 20580757.	A comparative study of morphine stimulation and biphalin inhibition of human glioblastoma T98G cell proliferation in vitro	Marzena Lazarczyka, Ewa Matyjaa, Andrzej W. Lipkowskib	2010
	4	Edwards KA, Havelin JJ, Mcintosh MI, Ciccone HA, Pangilinan K, Imbert I, Largent-Milnes TM, King T, Vanderah TW, Streicher JM. A Kappa Opioid Receptor Agonist Blocks Bone Cancer Pain Without Altering Bone Loss, Tumor Size, or Cancer Cell Proliferation in a Mouse Model of Cancer-Induced Bone Pain. J Pain. 2018 Jun;19(6):612-625. doi: 10.1016/j.jpain.2018.01.002. Epub 2018 Jan 31. pMID: 29371114.	A Kappa Opioid Receptor Agonist Blocks Bone Cancer Pain Without Altering Bone Loss, Tumor Size, or Cancer Cell Proliferation in a Mouse Model of Cancer-Induced Bone Pain	Katie A. Edwards, Joshua J. Havelin, Mary I. Mcintosh, Haley A. Ciccone, Kathlene Pangilinan, Ian Imbert, Tally M. Largent-Milnes, Tamara King, Todd W. Vanderah, and John M. Streicher	2018
	5	Zhang S, Huang H, Handley M, Griffin N, Bai X, Shan F. A novel mechanism of lung cancer inhibition by methionine enkephalin through remodeling the immune status of the tumor microenvironment. Int Immunopharmacol. 2021 Oct;99:107999. doi: 10.1016/j.intimp.2021.107999. Epub 2021 Jul 24. pMID: 34315116.	A novel mechanism of lung cancer inhibition by methionine enkephalin through remodeling the immune status of the tumor microenvironment	Shuling Zhang, Hai Huang, Mike Handley, Noreen Griffin, Xueli Bai, Fengping Shan	2021
	6	Wong R, Turlova E, Feng ZP, Rutka JT, Sun HS. Activation of TRpM7 by naltriben enhances migration and invasion of glioblastoma cells. Oncotarget. 2017 Feb 14;8(7):11239-11248. doi: 10.18632/oncotarget.14496. pMID: 28061441; pMCID: pMC5355261.	Activation of TRpM7 by naltriben enhances migration and invasion of glioblastoma cells	Raymond Wong, Ekaterina Turlova, Zhong-Ping Feng, James T. Rutka, Hong- Shuo Sun	2017
	7	Hatzoglou A, Bakogeorgou E, Hatzoglou C, Martin pM, Castanas E. Antiproliferative and receptor binding properties of alpha- and beta-casomorphins in the T47D human breast cancer cell line. Eur J Pharmacol. 1996 Aug 29;310(2-3):217-23. doi: 10.1016/0014-2999(96)00339-1. pMID: 8884220.	Antiproliferative and receptor binding properties of α- and β-casomorphins in the T47D human breast cancer cell line	Anastassia Hatzoglou, Efstathla Bakogeorgou, Chryssa Hatzoglou, Pierre-Mane Martin, Elias Castanas	1996
	8	Cui P, Xin D, Li F, Deng L, Gao Y. Butorphanol Suppresses the Proliferation and Migration of Osteosarcoma by Promoting the Expression of piRNA hsa_piR_006613. Front Oncol. 2022 Feb 24;12:775132. doi: 10.3389/fonc.2022.775132. pMID: 35280771; pMCID: pMC8912933.	Butorphanol Suppresses the Proliferation and Migration of Osteosarcoma by Promoting the Expression of piRNA hsa_piR_006613	Pengfei Cui, Deqian Xin, Fu Li, Lin Deng, Yujie Gao	2022
	9	Guo P, Hu Q, Wang J, Hai L, Nie X, Zhao Q. Butorphanol inhibits angiogenesis and migration of hepatocellular carcinoma and regulates MAPK pathway. J Antibiot (Tokyo). 2022 Nov;75(11):626-634. doi: 10.1038/s41429-022-00565-z. Epub 2022 Sep 22. pMID: 36131028.	Butorphanol inhibits angiogenesis and migration of hepatocellular carcinoma and regulates MAPK pathway	Peilei Guo, Qiangfu Hu, Jiandong Wang, Longzhu Hai, Xiaohong Nie, Qingyuan Zhao	2022
	10	Wang B, Li Y, Shen Y, Xu Y, Zhang C. Butorphanol Inhibits the Malignant Biological Behaviors of Ovarian Cancer Cells via Down-Regulating the Expression of TMEFF1. Onco Targets Ther. 2020 Oct 28;13:10973-10981. doi: 10.2147/OTT.S244928. pMID: 33149612; pMCID: pMC7604863.	Butorphanol Inhibits the Malignant Biological Behaviors of Ovarian Cancer Cells via Down-Regulating the Expression of TMEFF1	Baosheng Wang Yuwen Li, Yangyang Shen, Yong Xu, Chuanfeng Zhang	2020
	11	Shi Y, Zhang Y, Yu S, Luo J, Pan Z, Wang X, Tian J. Activation of kappa opioid receptor (KOR) inhibits estrogen receptor (ER)-positive breast cancer through the KOR-ER-XBP1 pathway. Biomed Pharmacother. 2023 Nov;167:115462. doi: 10.1016/j.biopha.2023.115462. Epub 2023 Sep 12. pMID: 37708692.	Activation of kappa opioid receptor (KOR) inhibits estrogen receptor (ER)-positive breast cancer through the KOR-ER-XBP1 pathway	Yumiao Shi, Yiqi Zhang, Suyang Yu, Jiamei Luo, Zhiying Pan, Xiaoqiang Wang, Jie Tian	2023
	12	Codignola A, Missale C, Spano P, Clementi F, Carbone E, Sher E. Activation of opioid receptors inhibits neuronal-like calcium channels, distal steps of secretion, and cell proliferation in human small cell lung carcinoma cells. Ann N Y Acad Sci. 1998 May 13;841:646-50. doi: 10.1111/j.1749-6632.1998.tb10996.x. pMID: 9668308.	Activation of opioid receptors inhibits neuronal-like calcium channels, distal steps of secretion, and cell proliferation in human small cell lung carcinoma cells	A Codignola, C Missale, P Spano, F Clementi, E Carbone, E Sher	1998
	13	Tan M, Wang H, Gao C, Jiang Z, Yin Y, Xing R, Hu L, Xu J, Zhang M, Xie Y. Agonists Specific for κ-Opioid Receptor Induces Apoptosis of HCC Cells Through Enhanced Endoplasmic Reticulum Stress. Front Oncol. 2022 Mar 31;12:844214. doi: 10.3389/fonc.2022.844214. Erratum in: Front Oncol. 2022 May 30;12:937625. doi: 10.3389/fonc.2022.937625. pMID: 35433440; pMCID: pMC9008754.	Agonists Specific for κ-Opioid Receptor Induces Apoptosis of HCC Cells Through Enhanced Endoplasmic Reticulum Stress	Mengyuan Tan, Hanyu Wang, Cheng Gao, Zhen Jiang, Ying Yin, Ruyi Xing, Ling Hu, Jiegou Xu, Min Zhang and Yanhu Xie	2022
	14	Sueoka N, Sueoka E, Okabe S, Fujiki H. Anti-cancer effects of morphine through inhibition of tumour necrosis factor-alpha release and mRNA expression. Carcinogenesis. 1996 Nov;17(11):2337-41. doi: 10.1093/carcin/17.11.2337. pMID: 8968046.	Anti-cancer effects of morphine through inhibition of tumour necrosis factor-α release and mRNA expression	Naoko Sueoka, Eisaburo Sueoka, Sachiko Okabe and Hirota Fujiki	1996
	15	Sueoka E, Sueoka N, Kai Y, Okabe S, Suganuma M, Kanematsu K, Yamamoto T, Fujiki H. Anticancer activity of morphine and its synthetic derivative, KT-90, mediated through apoptosis and inhibition of NF-kappaB activation. Biochem Biophys Res Commun. 1998 Nov 27;252(3):566-70. doi: 10.1006/bbrc.1998.9695. pMID: 9837747.	Anticancer activity of morphine and its synthetic derivative, KT-90, mediated through apoptosis and inhibition of NF-κB activation	Eisaburo Sueoka, Naoko Sueoka, Yasuko Kai, Sachiko Okabe, Masami Suganuma, Ken Kanematsu, Tatsuo Yamamoto, and Hirota Fujiki	1998
	16	Tuo Y, Zhang Z, Tian C, Hu Q, Xie R, Yang J, Zhou H, Lu L, Xiang M. Anti-inflammatory and metabolic reprogramming effects of MENK produce antitumor response in CT26 tumor-bearing mice. J Leukoc Biol. 2020 Jul;108(1):215-228. doi: 10.1002/JLB.3MA0120-578R. Epub 2020 Jan 29. pMID: 31994797.	Anti-inflammatory and metabolic reprogramming effects of MENK produce antitumor response in CT26 tumor-bearing mice	Yali Tuo, Zijun Zhang, Cheng Tian, Qinyu Hu, Rui Xie, Jian Yang, Hong Zhou, Lili Lu, Ming Xiang	2020
	17	Huang YH, Sue SH, Wu ZS, Huang SM, Lee SY, Wu ZF. Antitumorigenic Effect of Tramadol and Synergistic Effect With Doxorubicin in Human Breast Cancer Cells. Front Oncol. 2022 Jan 26;12:811716. doi: 10.3389/fonc.2022.811716. pMID: 35155248; pMCID: pMC8826738.	Antitumorigenic Effect of Tramadol and Synergistic Effect With Doxorubicin in Human Breast Cancer Cells	Yi-Hsuan Huang, Sung-How Sue, Zih-Syuan Wu, Shih-Ming Huang, Shih-Yu Lee and Zhi-Fu Wu	2022
	18	Kugawa F, Matsumoto K, Aoki M. Apoptosis-like cell death of human breast cancer cell line MCF7 induced by buprenorphine hydrochloride. Life Sci. 2004 Jun 4;75(3):287-99. doi: 10.1016/j.lfs.2003.11.032. pMID: 15135650.	Apoptosis-like cell death of human breast cancer cell line MCF7 induced by buprenorphine hydrochloride	Fumihiko Kugawa*, Kazuhiko Matsumoto, Masatada Aoki Fumihiko Kugawa, Kazuhiko Matsumoto, Masatada Aoki	2004
	19	Lima LS, da Costa NS, Galiciolli MEA, Pereira ME, Almeida W, Margarete Cestari M, Nogara PA, Irioda AC, Oliveira CS. Assessment of Neurotoxic Effects of Oxycodone and Naloxone in SH-SY5Y Cell Line. Int J Mol Sci. 2023 Jan 11;24(2):1424. doi: 10.3390/ijms24021424. pMID: 36674961; pMCID: pMC9861468.	Assessment of Neurotoxic Effects of Oxycodone and Naloxone in SH-SY5Y Cell Line	Luíza Siqueira Lima, Nayara de Souza da Costa, Maria Eduarda Andrade Galiciolli, Meire Ellen Pereira, William Almeida, Marta Margarete Cestari, Pablo Andrei Nogara, Ana Carolina Irioda and Cláudia Sirlene Oliveira	2023
	20	Janecka A, Fichna J, Kosson P, Zalewska-Kaszubska J, Krajewska U, Mirowski M, Rozalski M. Binding of the new morphiceptin analogs to human MCF7 breast cancer cells and their effect on growth. Regul Pept. 2004 Aug 15;120(1-3):237-41. doi: 10.1016/j.regpep.2004.03.014. pMID: 15177942.	Binding of the new morphiceptin analogs to human MCF7 breast cancer cells and their effect on growth	Anna Janeckaa, Jakub Fichnaa, Piotr Kossonb, Jadwiga Zalewska-Kaszubskac, Urszula Krajewskad, Marek Mirowskid, Marek Rozalski	2004
	21	Murugan S, Rousseau B, Sarkar DK. Beta 2 Adrenergic Receptor Antagonist Propranolol and Opioidergic Receptor Antagonist Naltrexone Produce Synergistic Effects on Breast Cancer Growth Prevention by Acting on Cancer Cells and Immune Environment in a Preclinical Model of Breast Cancer. Cancers (Basel). 2021 Sep 28;13(19):4858. doi: 10.3390/cancers13194858. pMID: 34638341; pMCID: pMC8508249.	Beta 2 Adrenergic Receptor Antagonist Propranolol and Opioidergic Receptor Antagonist Naltrexone Produce Synergistic Effects on Breast Cancer Growth Prevention by Acting on Cancer Cells and Immune Environment in a Preclinical Model of Breast Cancer	Sengottuvelan Murugan, Bénédicte Rousseau and Dipak K. Sarkar	2021
	22	Tian M, Jin L, Li R, Zhu S, Ji M, Li W. Comparison of oxycodone and morphine on the proliferation, apoptosis and expression of related molecules in the A549 human lung adenocarcinoma cell line. Exp Ther Med. 2016 Aug;12(2):559-566. doi: 10.3892/etm.2016.3346. Epub 2016 May 17. pMID: 27446244; pMCID: pMC4950733.	Comparison of oxycodone and morphine on the proliferation, apoptosis and expression of related molecules in the A549 human lung adenocarcinoma cell line	MI TIAN, LI JIN, RENQI LI, SIHAI ZHU, MUHUO JI and WEIYAN LI	2016
	23	Regan RC, Gogal RM Jr, Barber JP, Tuckfield RC, Howerth EW, Lawrence JA. Cytotoxic effects of loperamide hydrochloride on canine cancer cells. J Vet Med Sci. 2014 Dec;76(12):1563-8. doi: 10.1292/jvms.13-0537. Epub 2014 Sep 15. pMID: 25649936; pMCID: pMC4300369.	Cytotoxic effects of loperamide hydrochloride on canine cancer cells	Rebecca Cohen REGAN, Robert Michael GOGAL Jr, James Perry BARBER, Richard Cary TUCKFIELD, Elizabeth Wynne HOWERTH and Jessica Ann LAWRENCE	2014
	24	Urla C, Corteletti I, Raible AS, Handgretinger R, Fuchs J, Warmann SW, Schmid E. D,L-Methadone enhances the cytotoxic activity of standard chemotherapeutic agents on pediatric rhabdomyosarcoma. J Cancer Res Clin Oncol. 2022 Jun;148(6):1337-1350. doi: 10.1007/s00432-022-03945-y. Epub 2022 Feb 19. pMID: 35182225; pMCID: pMC9114081.	D,L-Methadone enhances the cytotoxic activity of standard chemotherapeutic agents on pediatric rhabdomyosarcoma	Cristian Urla, Irene Corteletti, Ann‑Sophie Raible, Rupert Handgretinger, Jörg Fuchs, Steven W. Warmann, Evi Schmid	2022
	25	Wang H, Chiang C, Xue C, Zhou L, Li S, Zhou Y, Zhang Z, Xie M, Xiao T, Hu H, Zhu L, Long C, Zou Y, Wang T, Zheng D. Dezocine induces apoptosis in human cervical carcinoma Hela cells via the endoplasmic reticulum stress pathway. Toxicol Res (Camb). 2022 May 30;11(3):498-510. doi: 10.1093/toxres/tfac026. Erratum in: Toxicol Res (Camb). 2022 Dec 01;12(1):143. doi: 10.1093/toxres/tfac082. pMID: 35782…	Dezocine induces apoptosis in human cervical carcinoma Hela cells via the endoplasmic reticulum stress pathway	HanlinWang, ChengyaoChiang, ChenyangXue, LuZhou, ShuaihuLi, YaqiZhou, ZhuchengZhang,MengXie, TianXiao, HongyiHu, LizhiZhu, ChengLong, YongdongZou, TingWang, DuoZheng	2022
	26	Zhang C, Pan R, Ma S, Xu S, Wang B. Dezocine inhibits cell proliferation, migration, and invasion by targeting CRABP2 in ovarian cancer. Open Med (Wars). 2022 Dec 14;17(1):2052-2061. doi: 10.1515/med-2022-0541. pMID: 36568517; pMCID: pMC9755696.	Dezocine inhibits cell proliferation, migration, and invasion by targeting CRABP2 in ovarian cancer	Chuanfeng Zhang, Ruirui Pan, Shuangshuang Ma, Shoucai Xu, Baosheng Wang	2022
	27	Lu Liu, Bin Qian, Yan Li, Xinglin Zhou. Dezocine inhibits proliferation as well as migration of endometrial carcinoma in vitro. European Journal of Gynaecological Oncology. 2023. 44(5);75-82.	Dezocine inhibits proliferation as well as migration of endometrial carcinoma in vitro	Lu Liu, Bin Qian, Yan Li, Xinglin Zhou	2023
	28	Lee YS, Wurster RD. Differential effects of methionine enkephalin on the growth of brain tumor cells. J Neurooncol. 1994;19(1):11-5. doi: 10.1007/BF01051044. pMID: 7815100.	Differential effects of methionine enkephalin on the growth of brain tumor cells	Yong Soo Lee and Robert D. Wurster	1994
	29	Gong XW, Xu YH, Chen XL, Wang YX. Loperamide, an antidiarrhea drug, has antitumor activity by inducing cell apoptosis. Pharmacol Res. 2012 Mar;65(3):372-8. doi: 10.1016/j.phrs.2011.11.007. Epub 2011 Nov 22. pMID: 22119769.	Loperamide, an antidiarrhea drug, has antitumor activity by inducing cell apoptosis	Xing Wen Gong, Yu Hong Xu, Xiao Ling Chen, Yong Xiang Wang	2012
	30	He X, Zhu L, Li S, Chen Z, Zhao X. Loperamide, an antidiarrheal agent, induces apoptosis and DNA damage in leukemia cells. Oncol Lett. 2018 Jan;15(1):765-774. doi: 10.3892/ol.2017.7435. Epub 2017 Nov 17. pMID: 29399146; pMCID: pMC5772836.	Loperamide, an antidiarrheal agent, induces apoptosis and DNA damage in leukemia cells	XIN HE, LEI ZHU, SHU LI, ZHIGANG CHEN and XIAOYING ZHAO	2018
	31	Gorur A, Patiño M, Shi T, Corrales G, Takahashi H, Rangel R, Gleber-Netto FO, Pickering C, Myers JN, Cata JP. Low doses of methylnaltrexone inhibits head and neck squamous cell carcinoma growth in vitro and in vivo by acting on the mu-opioid receptor. J Cell Physiol. 2021 Nov;236(11):7698-7710. doi: 10.1002/jcp.30421. Epub 2021 May 26. pMID: 34038587.	Low doses of methylnaltrexone inhibits head and neck squamous cell carcinoma growth in vitro and in vivo by acting on the mu-opioid receptor	Aysegul Gorur, Miguel Patiño, Ted Shi, German Corrales, Hideaki Takahashi, Roberto Rangel, Frederico O. Gleber‐Netto, Curtis Pickering, Jeffrey N. Myers, Juan P. Cata	2021
	32	Wang X, Jiao X, Meng Y, Chen H, Griffin N, Gao X, Shan F. Methionine enkephalin (MENK) inhibits human gastric cancer through regulating tumor associated macrophages (TAMs) and PI3K/AKT/mTOR signaling pathway inside cancer cells. Int Immunopharmacol. 2018 Dec;65:312-322. doi: 10.1016/j.intimp.2018.10.023. Epub 2018 Oct 19. pMID: 30343258.	Methionine enkephalin (MENK) inhibits human gastric cancer through regulating tumor associated macrophages (TAMs) and PI3K/AKT/mTOR signaling pathway inside cancer cells	Xiaonan Wang, Xue Jiao, Yiming Meng, Hao Chen, Noreen Griffin, Xinghua Gao, Fengping Shan	2018
	33	Zhong ZW, Zhou WC, Sun XF, Wu QC, Chen WK, Miao CH. Dezocine regulates the malignant potential and aerobic glycolysis of liver cancer targeting Akt1/GSK-3β pathway. Ann Transl Med. 2020 Apr;8(7):480. doi: 10.21037/atm.2020.03.28. pMID: 32395524; pMCID: pMC7210161.	Dezocine regulates the malignant potential and aerobic glycolysis of liver cancer targeting Akt1/GSK-3β pathway	Zi-Wen Zhong, Wen-Chang Zhou, Xing-Feng Sun, Qi-Chao Wu, Wan-Kun Chen, Chang-Hong Miao	2020
	34	Chengcai Zhang , Dan Han. Dezocine Regulates TRAF6 to Promote Gastric Cancer T Cell Activation and Inhibit Tumor Growth. Journal of Biological Regulators and Homeostatic Agents. 2023, 37(12): 6609-6616 https://doi.org/10.23812/j.biol.regul.homeost.agents.20233712.625	Dezocine Regulates TRAF6 to Promote Gastric Cancer T Cell Activation and Inhibit Tumor Growth	Chengcai Zhang, Dan Han	2023
	35	Xue C, Chen W, Yuan A, Chen C, Li S, Chen K, Zhao Y, Xiao T, Shao G, Zou Y, Zheng D. Dezocine, An Opioid Analgesic, Exerts Antitumor Effects in Triple-Negative Breast Cancer by Targeting Nicotinamide Phosphoribosyltransferase. Front Pharmacol. 2021 Apr 12;12:600296. doi: 10.3389/fphar.2021.600296. pMID: 33912035; pMCID: pMC8072669.	Dezocine, An Opioid Analgesic, Exerts Antitumor Effects in Triple-Negative Breast Cancer by Targeting Nicotinamide Phosphoribosyltransferase	Chenyang Xue, Wei Chen, Aiwu Yuan, Cheng Chen, Shuaihu Li, Kai Chen, Yang Zhao, Tian Xiao, Genze Shao, Yongdong Zou and Duo Zheng	2021
	36	Ecimovic P, Murray D, Doran P, McDonald J, Lambert DG, Buggy DJ. Direct effect of morphine on breast cancer cell function in vitro: role of the NET1 gene. Br J Anaesth. 2011 Dec;107(6):916-23. doi: 10.1093/bja/aer259. Epub 2011 Aug 19. pMID: 21857017.	Direct effect of morphine on breast cancer cell function in vitro: role of the NET1 gene	P. Ecimovic, D. Murray, P. Doran, J. McDonald, D. G. Lambert and D. J. Buggy	2011
	37	Kigoshi S. Effect of pentazocine on Ehrlich ascites tumor cells. Jpn J Pharmacol. 1981 Oct;31(5):781-5. doi: 10.1254/jjp.31.781. pMID: 7311171.	Effect of pentazocine on Ehrlich ascites tumor cells	Shigeru Kigoshi	1981
	38	Sergeeva MG, Grishina ZV, Varfolomeyev SD. Morphine effect on proliferation of normal and tumor cells of immune origin. Immunology Letters. 1993;36:215–218.	Morphine effect on proliferation of normal and tumor cells of immune origin	M.G. Sergeeva, Z.V. Grishina and S.D. Varfolomeye	1993
	39	Yun Jin, Ling Sun, Ke-chao Liu. Effect of sufentanil on the viability and apoptosis of cervical cancer cells via the inactivation of PI3K/AKT/mTOR signaling pathway. European Journal of Gynaecological Oncology. 2021. 42(2);325-332.	Effect of sufentanil on the viability and apoptosis of cervical cancer cells via the inactivation of PI3K/AKT/mTOR signaling pathway	Yun Jin, Ling Sun1, Ke-Chao Liu2	2021
	40	Xu S, Li X, Li W, Ma N, Ma H, Cui J, You X, Chen X. Sufentanil combined with parecoxib sodium inhibits proliferation and metastasis of HER2-positive breast cancer cells and regulates epithelial-mesenchymal transition. Clin Exp Metastasis. 2023 Apr;40(2):149-160. doi: 10.1007/s10585-023-10199-6. Epub 2023 Feb 18. pMID: 36807216.	Sufentanil combined with parecoxib sodium inhibits proliferation and metastasis of HER2-positive breast cancer cells and regulates epithelial-mesenchymal transition	Sunmian Xu, Xiaohui Li, Wenbin Li, Nina Ma, Hongjun Ma, Jian Cui, Xiaogang You, Xuexin Chen	2023
	41	Jiang H, Wang H, Zou W, Hu Y, Chen C, Wang C. Sufentanil impairs autophagic degradation and inhibits cell migration in NCI-H460 in vitro. Oncol Lett. 2019 Dec;18(6):6829-6835. doi: 10.3892/ol.2019.10997. Epub 2019 Oct 17. pMID: 31788126; pMCID: pMC6865617.	Sufentanil impairs autophagic degradation and inhibits cell migration in NCI-H460 in vitro	HUI JIANG, HONGXIAN WANG, WEIWEI ZOU, YUEXIA HU, CHEN CHEN and CHUNHUI WANG	2019
	42	Li M, Gu K, Kong Q, Wang G, Gu J. Sufentanil inhibits the metastasis and immune response of breast cancer via mediating the NF-κB pathway. Immunopharmacol Immunotoxicol. 2023 Dec;45(6):663-671. doi: 10.1080/08923973.2023.2228476. Epub 2023 Jul 6. pMID: 37358084.	Sufentanil inhibits the metastasis and immune response of breast cancer via mediating the NF-κB pathway	Mingming Li, Kuo Gu, Qingling Kong, Guonian Wang, and Jing Gu	2023
	43	Tang H, Li C, Wang Y, Deng L. Sufentanil Inhibits the Proliferation and Metastasis of Esophageal Cancer by Inhibiting the NF-κB and Snail Signaling Pathways. J Oncol. 2021 Dec 6;2021:7586100. doi: 10.1155/2021/7586100. pMID: 34912457; pMCID: pMC8668294.	Sufentanil Inhibits the Proliferation and Metastasis of Esophageal Cancer by Inhibiting the NF-κB and Snail Signaling Pathways	Huiyan Tang, Chao Li, Yongsheng Wang and Liqiang Deng	2021
	44	Guan M, Huang Y, Lin X. Sufentanil inhibits the proliferation and epithelial mesenchymal transition of lung cancer cells through Wnt/beta-catenin signaling pathway. Bioengineered. 2022 Apr;13(4):10857-10865. doi: 10.1080/21655979.2022.2066045. pMID: 35475399; pMCID: pMC9208446.	Sufentanil inhibits the proliferation and epithelial mesenchymal transition of lung cancer cells through Wnt/beta-catenin signaling pathway	Minghan Guan, Yifeng Huang & Xiaowen Lin	2022
	45	Chen Cheng, Mimi Dai, Shishi Zheng, Yujie Wu, Li Shu, Huimin Wu. Effects of Sufentanil on proliferation, migration and epithelial-mesenchymal transition of endometrial cancer. European Journal of Gynaecological Oncology. 2023. 44(6);122-127.	Effects of Sufentanil on proliferation, migration and epithelial-mesenchymal transition of endometrial cancer	Chen Cheng, Mimi Dai, Shishi Zheng, Yujie Wu, Li Shu, Huimin Wu	2023
	46	Wu W, Wei N, Jiang CN, Cui S, Yuan J. Effects of sufentanil on human gastric cancer cell line SGC-7901 in vitro. Cent Eur J Immunol. 2014;39(3):299-305. doi: 10.5114/ceji.2014.45939. Epub 2014 Oct 14. pMID: 26155139; pMCID: pMC4440010.	Effects of sufentanil on human gastric cancer cell line SGC-7901 in vitro	Weidong Wu, Ningxian Wei, Chun-nan Jiang, Suyang Cui, Jintao Yuan	2014
	47	Bundscherer A, Malsy M, Gebhardt K, Metterlein T, Plank C, Wiese CH, Gruber M, Graf BM. Effects of ropivacaine, bupivacaine and sufentanil in colon and pancreatic cancer cells in vitro. Pharmacol Res. 2015 May-Jun;95-96:126-31. doi: 10.1016/j.phrs.2015.03.017. Epub 2015 Mar 31. pMID: 25839130.	Effects of ropivacaine, bupivacaine and sufentanil in colon and pancreatic cancer cells in vitro	A. Bundscherer, M. Malsy, K. Gebhardt, T. Metterlein, C. Plank, C.H. Wiese,M. Gruber, B.M. Graf	2015
	48	Kikuchi Y, Kita T, Miyauchi M, Kizawa I, Oomori K, Kato K. Effects of naloxone on human ovarian cancer cell growth in vitro and in vivo. Jpn J Cancer Res. 1987 May;78(5):519-25. pMID: 3112065.	Effects of naloxone on human ovarian cancer cell growth in vitro and in vivo	Yoshihiro KIKUCHI, Tsunekazu KITA, Munenori MIYAUCHI, Isao KIZAWA, Keibun OoMORi and Koichi KATo	1987
	49	Liu DZ, Xu SY. Fentanyl inhibits cell invasion and migration by modulating NF-κB activation in glioma. Brain Res. 2023 Jun 15;1809:148356. doi: 10.1016/j.brainres.2023.148356. Epub 2023 Mar 31. pMID: 37003560.	Fentanyl inhibits cell invasion and migration by modulating NF-KB activation in glioma	Duan-Zheng Liu, Shi-Yuan Xu	2023
	50	Zhang XL, Chen ML, Zhou SL. Fentanyl increases colorectal carcinoma cell apoptosis by inhibition of NF-κB in a Sirt1-dependent manner. Asian Pac J Cancer Prev. 2014;15(22):10015-20. doi: 10.7314/apjcp.2014.15.22.10015. pMID: 25520062.	Fentanyl increases colorectal carcinoma cell apoptosis by inhibition of NF-κB in a Sirt1-dependent manner.	Xiu-Lai Zhang, Min-Li Chen, Sheng-Li Zhou	2014
	51	Xiao K, Zheng Q, Bao L. Fentanyl activates ovarian cancer and alleviates chemotherapy-induced toxicity via opioid receptor-dependent activation of EGFR. BMC Anesthesiol. 2022 Aug 23;22(1):268. doi: 10.1186/s12871-022-01812-4. pMID: 35999506; pMCID: pMC9396929.	Fentanyl activates ovarian cancer and alleviates chemotherapy-induced toxicity via opioid receptor-dependent activation of EGFR	Kai Xiao, Qinghong Zheng and Lei Bao	2022
	52	Dai S, Zhang X, Zhang P, Zheng X, Pang Q. Fentanyl inhibits acute myeloid leukemia differentiated cells and committed progenitors via opioid receptor-independent suppression of Ras and STAT5 pathways. Fundam Clin Pharmacol. 2021 Feb;35(1):174-183. doi: 10.1111/fcp.12581. Epub 2020 Jul 13. pMID: 32564393.	Fentanyl inhibits acute myeloid leukemia differentiated cells and committed progenitors via opioid receptor-independent suppression of Ras and STAT5 pathways	Shuangbo Dai, Xiaoqing Zhang, Peng Zhang, Xuesong Zheng, Qiying Pang	2021
	53	Miao J, Wang L, Chen L, Yang T, Jin L, Lin L. Fentanyl inhibits cell viability in human pancreatic cancer cell line and tumor growth in pancreatic cancer cell-transplanted mice. Int J Clin Exp Med. 2015 Oct 15;8(10):17684-93. pMID: 26770358; pMCID: pMC4694258.	Fentanyl inhibits cell viability in human pancreatic cancer cell line and tumor growth in pancreatic cancer cell-transplanted mice	Jianxia Miao, Liangrong Wang, Lei Chen, Tao Yang, Lida Jin, Lina Lin	2015
	54	Gong S, Ying L, Fan Y, Sun Z. Fentanyl Inhibits Lung Cancer Viability and Invasion via Upregulation of miR-331-3p and Repression of HDAC5. Onco Targets Ther. 2020 Dec 23;13:13131-13141. doi: 10.2147/OTT.S281095. pMID: 33380803; pMCID: pMC7767728.	Fentanyl inhibits lung cancer viability and invasion via upregulation of mir-331-3p and repression of hdac5	Shengkai Gong, Liang Ying, Yu’ning Fan, Zhentao Sun	2020
	55	Qin Y, Li L, Chen J, Tang X, Liao C, Xie Y, Xiao Q. Fentanyl inhibits progression of human gastric cancer MGC-803 cells by NF-kappaB downregulation and PTEN upregulation in vitro. Oncol Res. 2012;20(2-3):61-9. doi: 10.3727/096504012x13473664562501. pMID: 23193912.	Fentanyl inhibits progression of human gastric cancer MGC-803 cells by NF-κB downregulation and PTEN upregulation in vitro	Yi Qin, Li Li, Jing Chen, Xiaoman Tang, Chunjie Liao, Yubo Xie, and Qiang Xiao‡	2012
	56	Zhang XL, Chen ML, Zhou SL. Fentanyl inhibits proliferation and invasion of colorectal cancer via β-catenin. Int J Clin Exp Pathol. 2015 Jan 1;8(1):227-35. pMID: 25755709; pMCID: pMC4348846.	Fentanyl inhibits proliferation and invasion of colorectal cancer via β-catenin	Xiu-Lai Zhang, Min-Li Chen, Sheng-Li Zhou	2015
	57	Wang N, Zhang Z, Lv J. Fentanyl inhibits proliferation and invasion via enhancing miR-302b expression in esophageal squamous cell carcinoma. Oncol Lett. 2018 Jul;16(1):459-466. doi: 10.3892/ol.2018.8616. Epub 2018 May 2. pMID: 29928433; pMCID: pMC6006333.	Fentanyl inhibits proliferation and invasion via enhancing miR-302b expression in esophageal squamous cell carcinoma	NING WANG, ZHENNI ZHANG and JIANRUI LV	2018
	58	Li AX, Xin WQ, Ma CG. Fentanyl inhibits the invasion and migration of colorectal cancer cells via inhibiting the negative regulation of Ets-1 on BANCR. Biochem Biophys Res Commun. 2015 Sep 25;465(3):594-600. doi: 10.1016/j.bbrc.2015.08.068. Epub 2015 Aug 18. pMID: 26296467.	Fentanyl inhibits the invasion and migration of colorectal cancer cells via inhibiting the negative regulation of Ets-1 on BANCR	Ai-xiang Li, Wen-qi Xin, Chuan-gen Ma	2015
	59	Li C, Qin Y, Zhong Y, Qin Y, Wei Y, Li L, Xie Y. Fentanyl inhibits the progression of gastric cancer through the suppression of MMP-9 via the PI3K/Akt signaling pathway. Ann Transl Med. 2020 Feb;8(4):118. doi: 10.21037/atm.2019.12.161. pMID: 32175411; pMCID: pMC7049026.	Fentanyl inhibits the progression of gastric cancer through the suppression of MMP-9 via the PI3K/Akt signaling pathway	Chunlai Li, Yi Qin, Yu Zhong, Yinying Qin, Yi Wei, Li Li, Yubo Xie	2020
	60	Yang HF, Yu M, Jin HD, Yao JQ, Lu ZL, Yabasin IB, Yan Q, Wen QP. Fentanyl Promotes Breast Cancer Cell Stemness and Epithelial-Mesenchymal Transition by Upregulating α1, 6-Fucosylation via Wnt/β-Catenin Signaling Pathway. Front Physiol. 2017 Jul 26;8:510. doi: 10.3389/fphys.2017.00510. pMID: 28798691; pMCID: pMC5526971.	Fentanyl Promotes Breast Cancer Cell Stemness and Epithelial-Mesenchymal Transition by Upregulating α1, 6-Fucosylation via Wnt/β-Catenin Signaling Pathway	Hong-Fang Yang, Ming Yu, Hui-Dan Jin, Jia-Qi Yao, Zhi-Li Lu, Iddrisu B. Yabasin, Qiu Yan2 and Qing-Ping Wen	2017
	61	Nomura Y, Kawaraguchi Y, Sugimoto H, Furuya H, Kawaguchi M. Effects of morphine and fentanyl on 5-fluorouracil sensitivity in human colon cancer HCT-116 cells. J Anesth. 2014 Apr;28(2):298-301. doi: 10.1007/s00540-013-1717-2. Epub 2013 Oct 5. pMID: 24097124.	Effects of morphine and fentanyl on 5-fluorouracil sensitivity in human colon cancer HCT-116 cells	Yasumitsu Nomura, Yoshitaka Kawaraguchi, Hiroshi Sugimoto, Hitoshi Furuya, Masahiko Kawaguchi	2014
	62	Celik F, Duran T. Effects of Fentanyl on pancreatic cancer cell proliferation and cancer stem cell differentiation. Cell Mol Biol (Noisy-le-grand). 2019 Sep 30;65(7):21-25. pMID: 31880513.	Effects of Fentanyl on pancreatic cancer cell proliferation and cancer stem cell differentiation	Feyzi Celik, Tugce Duran	2019
	63	Vaseghi G, Dana N, Ghasemi A, Abediny R, Laher I, Javanmard SH. Morphine promotes migration and lung metastasis of mouse melanoma cells. Braz J Anesthesiol. 2023 Jul-Aug;73(4):441-445. doi: 10.1016/j.bjane.2021.10.019. Epub 2022 Feb 1. pMID: 35121060; pMCID: pMC10362449.	Morphine promotes migration and lung metastasis of mouse melanoma cells	Golnaz Vaseghia, Nasim Dana, Ahmad Ghasemi, Reza Abediny, Ismail Laher, Shaghayegh Haghjooy Javanmard	2023
	64	Nishiwada T, Kawaraguchi Y, Uemura K, Kawaguchi M. Morphine inhibits cell viability and growth via suppression of vascular endothelial growth factor in human oral cancer HSC-3 cells. J Anesth. 2019 Jun;33(3):408-415. doi: 10.1007/s00540-019-02645-1. Epub 2019 May 2. pMID: 31049688.	Morphine inhibits cell viability and growth via suppression of vascular endothelial growth factor in human oral cancer HSC-3 cells	Tadashi Nishiwada, Yoshitaka Kawaraguchi, Keiko Uemura, Masahiko Kawaguchi	2019
	65	Qin Y, Chen J, Li L, Liao CJ, Liang YB, Guan EJ, Xie YB. Exogenous morphine inhibits human gastric cancer MGC- 803 cell growth by cell cycle arrest and apoptosis induction. Asian Pac J Cancer Prev. 2012;13(4):1377-82. doi: 10.7314/apjcp.2012.13.4.1377. pMID: 22799335.	Exogenous morphine inhibits human gastric cancer MGC- 803 cell growth by cell cycle arrest and apoptosis induction	Yi Qin, Jing Chen, Li Li, Chun-Jie Liao, Yu-Bing Liang, En-Jian Guan, Yu-Bo Xie	2012
	66	Liu W, Chen Y, Xu W, Wang W, Tang L, Xia R, Zhu Q. Fentanyl stimulates tumor angiogenesis via activating multiple pro-angiogenic signaling pathways. Biochem Biophys Res Commun. 2020 Nov 5;532(2):225-230. doi: 10.1016/j.bbrc.2020.08.038. Epub 2020 Aug 27. PMID: 32861420.	Fentanyl stimulates tumor angiogenesis via activating multiple pro-angiogenic signaling pathways	Weiwei Liu, Yi Chen, Wei Xu, Wei Wang, Li Tang, Rui Xia, Qiong Zhu	2020
	67	Dai H, Feng J, Nan Z, Wei L, Lin F, Jin R, Zhang S, Wang X, Pan L. Morphine may act via DDX49 to inhibit hepatocellular carcinoma cell growth. Aging (Albany NY). 2021 May 5;13(9):12766-12779. doi: 10.18632/aging.202946. Epub 2021 May 5. pMID: 33952717; pMCID: pMC8148497.	Morphine may act via DDX49 to inhibit hepatocellular carcinoma cell growth	Huijun Dai, Jifeng Feng, Zhenhua Nan, Lijuan Wei, Fei Lin, Ren Jin, Suisui Zhang, Xiaoxia Wang, Linghui Pan	2021
	68	Gonzalez-Nunez V, Noriega-Prieto JA, Rodríguez RE. Morphine modulates cell proliferation through mir133b &mir128 in the neuroblastoma SH-SY5Y cell line. Biochim Biophys Acta. 2014 Apr;1842(4):566-72. doi: 10.1016/j.bbadis.2014.01.003. Epub 2014 Jan 14. pMID: 24440526.	Morphine modulates cell proliferation through mir133b &mir128 in the neuroblastoma SH-SY5Y cell line	Veronica Gonzalez-Nunez, Jose Antonio Noriega-Prieto, Raquel E. Rodríguez	2014
	69	Ge ZH, Wang ZX, Yu TL, Yang N, Sun Y, Hao CL, et al. Morphine improved the antitumor effects on MCF-7 cells in combination with 5-Fluorouracil. Biomedicine & Pharmacotherapy [Internet]. 2013 Oct 8 [cited 2024 Oct 8];68(3):299–305. Available from: https://www.sciencedirect.com/science/article/pii/S0753332213001121	Morphine improved the antitumor effects on MCF7 cells in combination with 5-Fluorouracil	Zhi-Hua Ge, Zhi-Xue Wang, Tie-Li Yu, Ning Yang, Yu Sun, Chang-Lai Hao, Li-Xin Sun	2014
	70	Chen Y, Qin Y, Li L, Chen J, Zhang X, Xie Y. Morphine Can Inhibit the Growth of Breast Cancer MCF7 Cells by Arresting the Cell Cycle and Inducing Apoptosis. Biol Pharm Bull. 2017 Oct 1;40(10):1686-1692. doi: 10.1248/bpb.b17-00215. Epub 2017 Jul 21. pMID: 28740043.	Morphine Can Inhibit the Growth of Breast Cancer MCF7 Cells by Arresting the Cell Cycle and Inducing Apoptosis	Yanhua Chen, Yi Qin, Li Li, Jing Chen, Xu Zhang and Yubo Xie	2017
	71	Bimonte S, Barbieri A, Rea D, Palma G, Luciano A, Cuomo A, Arra C, Izzo F. Morphine Promotes Tumor Angiogenesis and Increases Breast Cancer Progression. Biomed Res Int. 2015;2015:161508. doi: 10.1155/2015/161508. Epub 2015 May 3. pMID: 26064880; pMCID: pMC4433634.	Morphine Promotes Tumor Angiogenesis and Increases Breast Cancer Progression	Sabrina Bimonte, Antonio Barbieri, Domenica Rea, Giuseppe Palma, Antonio Luciano, Arturo Cuomo, Claudio Arra, and Francesco Izzo	2015
	72	Wang Z, Jiang L, Wang J, Chai Z, Xiong W. Morphine promotes angiogenesis by activating PI3K/Akt/HIF-1α pathway and upregulating VEGF in hepatocellular carcinoma. J Gastrointest Oncol. 2021 Aug;12(4):1761-1772. doi: 10.21037/jgo-20-394. pMID: 34532126; pMCID: pMC8421899.	Morphine promotes angiogenesis by activating PI3K/Akt/HIF-1α pathway and upregulating VEGF in hepatocellular carcinoma	Zhiyao Wang, Linghui Jiang, Jie Wang, Zongtao Chai, Wanxia Xiong	2021
	73	Harimaya Y, Koizumi K, Andoh T, Nojima H, Kuraishi Y, Saiki I. Potential ability of morphine to inhibit the adhesion, invasion and metastasis of metastatic colon 26-L5 carcinoma cells. Cancer Lett. 2002 Dec 10;187(1-2):121-7. doi: 10.1016/s0304-3835(02)00360-9. pMID: 12359359.	Potential ability of morphine to inhibit the adhesion, invasion and metastasis of metastatic colon 26-L5 carcinoma cells	Yuko Harimaya, Keiichi Koizumi, Tsugunobu Andoh, Hiroshi Nojima,Yasushi Kuraishi, Ikuo Saiki	2002
	74	Haghjooy-Javanmard S, Ghasemi A, Laher I, Zarrin B, Dana N, Vaseghi G. Influence of morphine on TLR4/ NF-kB signaling pathway of MCF7 cells. Bratisl Lek Listy. 2018;119(4):229-233. doi: 10.4149/BLL_2018_043. pMID: 30113863.	Influence of morphine on TLR4/ NF-kB signaling pathway of MCF7 cells	Haghjooy-Javanmard S, Ghasemi A, Laher I, Zarrin B, Dana N, Vaseghi G	2018
	75	Ma Y, Ren Z, Ma S, Yan W, He M, Wang D, Ding P. Morphine enhances renal cell carcinoma aggressiveness through promotes survivin level. Ren Fail. 2017 Nov;39(1):258-264. doi: 10.1080/0886022X.2016.1256322. Epub 2016 Nov 21. pMID: 27866460; pMCID: pMC6014364.	Morphine enhances renal cell carcinoma aggressiveness through promotes survivin level	Yabing Ma, Zhongzhong Ren, Shuyong Ma, Wenjun Yan, Man He, Dong Wang and Peiyan Ding	2017
	76	Takeuchi R, Hoshijima H, Nagasaka H, Chowdhury SA, Kikuchi H, Kanda Y, Kunii S, Kawase M, Sakagami H. Induction of non-apoptotic cell death by morphinone in human promyelocytic leukemia HL-60 cells. Anticancer Res. 2006 Sep-Oct;26(5A):3343-8. pMID: 17094451.	Induction of non-apoptotic cell death by morphinone in human promyelocytic leukemia HL-60 cells	RISA TAKEUCHI, HIROSHI HOSHIJIMA, HIROSHI NAGASAKA, SHAHEAD ALI CHOWDHURY, HIROTAKA KIKUCHI, YUMIKO KANDA, SHIRO KUNII, MASAMI KAWASE and HIROSHI SAKAGAMI	2006
	77	Landgraf V, Griessmann M, Roller J, Polednik C, Schmidt M. DL-Methadone as an Enhancer of Chemotherapeutic Drugs in Head and Neck Cancer Cell Lines. Anticancer Res. 2019 Jul;39(7):3633-3639. doi: 10.21873/anticanres.13511. pMID: 31262889.	DL-Methadone as an Enhancer of Chemotherapeutic Drugs in Head and Neck Cancer Cell Lines	VERONIKA LANDGRAF, MATTHIAS GRIESSMANN, JEANETTE ROLLER, CHRISTINE POLEDNIK and MARIANNE SCHMIDT	2019
	78	Kuzumaki N, Suzuki A, Narita M, Hosoya T, Nagasawa A, Imai S, Yamamizu K, Morita H, Nagase H, Okada Y, Okano HJ, Yamashita JK, Okano H, Suzuki T, Narita M. Effect of κ-opioid receptor agonist on the growth of non-small cell lung cancer (NSCLC) cells. Br J Cancer. 2012 Mar 13;106(6):1148-52. doi: 10.1038/bjc.2011.574. Epub 2012 Feb 16. pMID: 22343623; pMCID: pMC3304401.	Effect of κ-opioid receptor agonist on the growth of non-small cell lung cancer (NSCLC) cells	N Kuzumaki, A Suzuki, M Narita, T Hosoya, A Nagasawa, S Imai, K Yamamizu, H Morita, H Nagase, Y Okada, HJ Okano, JK Yamashita, H Okano, T Suzuki and M Narita	2012
	79	Vaseghi G, Rashidi N, Zare N, Ghasemi F, Pourhadi M, Rafiee L, Javanmard SH. Effects of Methadone on the Toll-like Receptor 4 Expression in Human Non-Small Cell Lung Carcinoma A549 Cell Line Using In-silico and In vitro Techniques. Adv Biomed Res. 2022 Dec 26;11:122. doi: 10.4103/abr.abr_97_21. pMID: 36798925; pMCID: pMC9926039.	Effects of Methadone on the Toll-like Receptor 4 Expression in Human Non-Small Cell Lung Carcinoma A549 Cell Line Using In-silico and In vitro Techniques	Golnaz Vaseghi, Nastaran Rashidi, Nasrin Zare, Fahimeh Ghasemi, Marjan Pourhadi, Laleh Rafiee, Shaghayegh Haghjooy Javanmard	2022
	80	Brawanski K, Brockhoff G, Hau P, Vollmann-Zwerenz A, Freyschlag C, Lohmeier A, Riemenschneider MJ, Thomé C, Brawanski A, Proescholdt MA. Efficacy of D,L-methadone in the treatment of glioblastoma in vitro. CNS Oncol. 2018 Jul 1;7(3):CNS18. doi: 10.2217/cns-2018-0006. Epub 2018 Jun 19. pMID: 29916277; pMCID: pMC6200059.	Efficacy of D,L-methadone in the treatment of glioblastoma in vitro	Konstantin Brawanski, Gero Brockhoff, Peter Hau, Arabel Vollmann-Zwerenz, Christian Freyschlag, Annette Lohmeier, Markus J Riemenschneider, Claudius Thome, Alexander Brawanski & Martin A Proescholdt	2018
	81	Lin X, Chen Q, Xue LY, Ma XJ, Wang R. Endomorphins, endogenous opioid peptides, induce apoptosis in human leukemia HL-60 cells. Can J Physiol Pharmacol. 2004 Nov;82(11):1018-25. doi: 10.1139/y04-087. pMID: 15644942.	Endomorphins, endogenous opioid peptides, induce apoptosis in human leukemia HL-60 cells	Xin Lin, Qiang Chen, Li-Ying Xue, Xiao-Jun Ma, and Rui Wang	2004
	82	Heagy W, Duca K, Finberg RW. Enkephalins stimulate leukemia cell migration and surface expression of CD9. J Clin Invest. 1995 Sep;96(3):1366-74. doi: 10.1172/JCI118171. pMID: 7657811; pMCID: pMC185758.	Enkephalins stimulate leukemia cell migration and surface expression of CD9	W Heagy, K Duca, R W Finberg	1995
	83	Luo J, Chen Y, Xu Y, Tang M, Zhang X. Morphine contributed to the deterioration of cancer via miR-543/MARCKS/FcγR-mediated phagocytosis pathway. J Pharm Pharmacol. 2019 Oct;71(10):1584-1598. doi: 10.1111/jphp.13146. Epub 2019 Aug 1. pMID: 31373006.	Morphine contributed to the deterioration of cancer via miR-543/MARCKS/FcγR-mediated phagocytosis pathway	Jianghui Luo, Yiding Chen, Yiquan Xu, Miaomiao Tang and Xudong Zhang	2019
	84	Khabbazi S, Goumon Y, Parat MO. Morphine Modulates Interleukin-4- or Breast Cancer Cell-induced Pro-metastatic Activation of Macrophages. Sci Rep. 2015 Jun 16;5:11389. doi: 10.1038/srep11389. pMID: 26078009; pMCID: pMC4468425.	Morphine Modulates Interleukin-4- or Breast Cancer Cell-induced Pro-metastatic Activation of Macrophages	Samira Khabbazi, Yannick Goumon & Marie-Odile Parat	2015
	85	Xia M, Tong JH, Ji NN, Duan ML, Tan YH, Xu JG. Tramadol regulates proliferation, migration and invasion via PTEN/PI3K/AKT signaling in lung adenocarcinoma cells. Eur Rev Med Pharmacol Sci. 2016 Jun;20(12):2573-80. pMID: 27383307.	Tramadol regulates proliferation, migration and invasion via PTEN/PI3K/AKT signaling in lung adenocarcinoma cells	M. XIA, J.-H. TONG, N.-N. JI, M.-L. DUAN, Y.-H. TAN, J.-G. XU	2016
	86	Harper P, Hald O, Lwaleed BA, Kyyaly A, Johnston D, Cooper AJ, Birch B. The impact of morphine treatment on bladder cancer cell proliferation and apoptosis: in vitro studies. Exp Oncol. 2018 Oct;40(3):190-193. pMID: 30285005.	The impact of morphine treatment on bladder cancer cell proliferation and apoptosis: in vitro studies	P. Harper, O. Hald, B.A. Lwaleed, A. Kyyaly, D. Johnston, A.J. Cooper, B. Birch	2018
	87	Wu J, Guo Q, Li J, Yuan H, Xiao C, Qiu J, Wu Q, Wang D. Loperamide induces protective autophagy and apoptosis through the ROS/JNK signaling pathway in bladder cancer. Biochem Pharmacol. 2023 Dec;218:115870. doi: 10.1016/j.bcp.2023.115870. Epub 2023 Oct 19. pMID: 37863323.	Loperamide induces protective autophagy and apoptosis through the ROS/JNK signaling pathway in bladder cancer	Jianjian Wu, Qiang Guo, Juntao Li, Hao Yuan, Chutian Xiao Jianguang Qiu a,b,*, Qiong Wu c,*, Dejuan Wang	2023
	88	Liang W, Ke J. Remifentanil reduces the proliferation, migration and invasion of HCC cells via lncRNA NBR2/miR-650/TIMP3 axis. Int J Exp Pathol. 2022 Apr;103(2):44-53. doi: 10.1111/iep.12429. Epub 2022 Feb 13. pMID: 35156240; pMCID: pMC8961499.	Remifentanil reduces the proliferation, migration and invasion of HCC cells via lncRNA NBR2/miR-650/TIMP3 axis	Wei Liang, Jinyuan Ke	2022
	89	KIGOSHI S, NISHIO M, KOKUBO M. EFFECT OF THE CENTRALLY ACTING ANTITUSSIVES ON ASCITES TUMOR CELLS. Japanese Journal of Pharmacology. 1983;33(2):343–8.	Effect of the centrally acting antitussives on ascites tumor cells	Shigeru KIGOSHI , Ma tomo NISHIO and Mamoru KOKUBO*	1983
	90	Kaina B, Beltzig L, Piee-Staffa A, Haas B. Cytotoxic and Senolytic Effects of Methadone in Combination with Temozolomide in Glioblastoma Cells. Int J Mol Sci. 2020 Sep 23;21(19):7006. doi: 10.3390/ijms21197006. pMID: 32977591; pMCID: pMC7582495.	Cytotoxic and Senolytic Effects of Methadone in Combination with Temozolomide in Glioblastoma Cells	Bernd Kaina, Lea Beltzig, Andrea Piee-Staffa & Bodo Haas	2020
	91	Lee J, Rosales JL, Byun HG, Lee KY. D,L-Methadone causes leukemic cell apoptosis via an OPRM1-triggered increase in IP3R-mediated ER Ca2+ release and decrease in Ca2+ efflux, elevating [Ca2+]i. Sci Rep. 2021 Jan 13;11(1):1009. doi: 10.1038/s41598-020-80520-w. pMID: 33441856; pMCID: pMC7806773.	D,L-Methadone causes leukemic cell apoptosis via an OPRM1-triggered increase in IP3R-mediated ER Ca(2+) release and decrease in Ca(2+) efflux, elevating [Ca(2+)](i)	JungKwon Lee, Jesusa L. Rosales, Hee‑Guk Byun & Ki‑Young Lee	2021
	92	Cueni C, Nytko KJ, Thumser-Henner P, Weyland MS, Rohrer Bley C. Methadone does not potentiate the effect of doxorubicin in canine tumour cell lines. Vet Med Sci. 2020 Aug;6(3):283-289. doi: 10.1002/vms3.266. Epub 2020 Apr 19. pMID: 32306524; pMCID: pMC7397897.	Methadone does not potentiate the effect of doxorubicin in canine tumour cell lines	Caudia Cueni, Katarzyna J. Nytko, Pauline Thumser-Henner, Mathias S. Weyland, Carla Rohrer Bley	2020
	93	Vassou D, Notas G, Hatzoglou A, Castanas E, Kampa M. Opioids increase bladder cancer cell migration via bradykinin B2 receptors. Int J Oncol. 2011 Sep;39(3):697-707. doi: 10.3892/ijo.2011.1063. Epub 2011 Jun 3. pMID: 21643624.	Opioids increase bladder cancer cell migration via bradykinin B2 receptors	Despoina Vassou at al	2011
	94	Malsy M, Hackl C, Graf B, Bitzinger D, Bundscherer A. The Effects of Analgesics on the Migration of Pancreatic Cancer Cells. In Vivo. 2022 Mar-Apr;36(2):576-581. doi: 10.21873/invivo.12740. pMID: 35241509; pMCID: pMC8931872.	The Effects of Analgesics on the Migration of Pancreatic Cancer Cells	MANUELA MALSY, CHRISTINA HACKL, BERNHARD GRAF, DIANE BITZINGER and ANIKA BUNDSCHERER	2022
	95	Hatsukari I, Hitosugi N, Ohno R, Hashimoto K, Nakamura S, Satoh K, Nagasaka H, Matsumoto I, Sakagami H. Induction of apoptosis by morphine in human tumor cell lines in vitro. Anticancer Res. 2007 Mar-Apr;27(2):857-64. PMID: 17465212.	Induction of apoptosis by morphine in human tumor cell lines in vitro	IKUSUKE HATSUKARI, NAOKO HITOSUGI, RIE OHNO, KEN HASHIMOTO, SHINICHI NAKAMURA, KAZUE SATOH, HIROSHI NAGASAKA, ISAO MATSUMOTO and HIROSHI SAKAGAMI	2007
	96	Kigoshi S, Kokubo M. Effect of several d-morphinans on ascites tumors in mice. Jpn J Pharmacol. 1987 Jul;44(3):293-302. doi: 10.1254/jjp.44.293. pMID: 3656784.	Effect of several d-morphinans on ascites tumors in mice	Shigeru KIGOSHI and Mamoru KOKUBO	1987
	97	Wang CZ, Li XL, Sun S, Xie JT, Aung HH, Tong R, McEntee E, Yuan CS. Methylnaltrexone, a peripherally acting opioid receptor antagonist, enhances tumoricidal effects of 5-Fu on human carcinoma cells. Anticancer Res. 2009 Aug;29(8):2927-32. pMID: 19661297.	Methylnaltrexone, a peripherally acting opioid receptor antagonist, enhances tumoricidal effects of 5-Fu on human carcinoma cells	CHONG-ZHI WANG, XIAO-LI LI, SHI SUN, JING-TIAN XIE, HAN H. AUNG, ROBIN TONG, ERYN MCENTEE and CHUN-SU YUAN	2009
	98	Cheng F, McLaughlin PJ, Banks WA, Zagon IS. Passive diffusion of naltrexone into human and animal cells and upregulation of cell proliferation. Am J Physiol Regul Integr Comp Physiol. 2009 Sep;297(3):R844-52. doi: 10.1152/ajpregu.00311.2009. Epub 2009 Jul 15. pMID: 19605761.	Passive diffusion of naltrexone into human and animal cells and upregulation of cell proliferation	Fan Cheng, Patricia J. McLaughlin, William A. Banks, and Ian S. Zagon	2009
	99	Honc O, Novotny J. Methadone Potentiates the Cytotoxicity of Temozolomide by Impairing Calcium Homeostasis and Dysregulation of PARP in Glioblastoma Cells. Cancers (Basel). 2023 Jul 11;15(14):3567. doi: 10.3390/cancers15143567. PMID: 37509230; PMCID: PMC10377588.	Methadone Potentiates the Cytotoxicity of Temozolomide by Impairing Calcium Homeostasis and Dysregulation of PARP in Glioblastoma Cells	Ondrej Honc and Jiri Novotny	2023
	100	Zhang S, Liu N, Ma M, Huang H, Handley M, Bai X, Shan F. Methionine enkephalin (MENK) suppresses lung cancer by regulating the Bcl-2/Bax/caspase-3 signaling pathway and enhancing natural killer cell-driven tumor immunity. Int Immunopharmacol. 2021 Sep;98:107837. doi: 10.1016/j.intimp.2021.107837. Epub 2021 Jun 8. pMID: 34116288.	Methionine enkephalin (MENK) suppresses lung cancer by regulating the Bcl-2/Bax/caspase-3 signaling pathway and enhancing natural killer cell-driven tumor immunity	Shuling Zhang, Ning Liu, Mingxing Ma, Hai Huang, Mike Handley, Xueli Bai, Fengping Shan	2021
	101	Zhang S, Geng J, Shan F, Shan Y, Griffin N, Wu B, Wang X. Methionine enkephalin suppresses lung cancer metastasis by regulating the polarization of tumor-associated macrophages and the distribution of myeloid-derived suppressor cells in the tumor microenvironment and inhibiting epithelial-mesenchymal transition. Int Immunopharmacol. 2023 May;118:110064. doi: 10.1016/j.intimp.2023.110064. Epub 202…	Methionine enkephalin suppresses lung cancer metastasis by regulating the polarization of tumor-associated macrophages and the distribution of myeloid-derived suppressor cells in the tumor microenvironment and inhibiting epithelial-mesenchymal transition	Shuling Zhang, Jin Geng, Fengping Shan, Yuanye Shan, Noreen Griffin, Bin Wu, Xu Wang	2023
	102	Martin-Kleiner I, Gabrilovac J, Kusec R, Boranić M. Methionine enkephalin suppresses metabolic activity of a leukemic cell line (NALM-1) and enhances CD10 expression. Int Immunopharmacol. 2003 May;3(5):707-11. doi: 10.1016/S1567-5769(03)00058-4. pMID: 12757739.	Methionine enkephalin suppresses metabolic activity of a leukemic cell line (NALM-1) and enhances CD10 expression	Irena Martin-Kleiner, Jelka Gabrilovac, Rajko Kusec, Milivoj Boranic	2003
	103	Wang X, Tian J, Jiao X, Geng J, Wang R, Liu N, Gao X, Griffin N, Gao Y, Shan F. The novel mechanism of anticancer effect on gastric cancer through inducing G0/G1 cell cycle arrest and caspase-dependent apoptosis in vitro and in vivo by methionine enkephalin. Cancer Manag Res. 2018 Oct 18;10:4773-4787. doi: 10.2147/CMAR.S178343. pMID: 30425572; pMCID: pMC6201847.	The novel mechanism of anticancer effect on gastric cancer through inducing G0/G1 cell cycle arrest and caspase-dependent apoptosis in vitro and in vivo by methionine enkephalin	Xiaonan Wang, Jing Tian, Xue Jiao, Jin Geng, Reizhe Wang, Ning Liu, Xinghua Gao, Noreen Griffin, Yuan Gao, Fengping Shan	2018
	104	Wang DM, Wang GC, Yang J, Plotnikoff NP, Griffin N, Han YM, Qi RQ, Gao XH, Shan FP. Inhibition of the growth of human melanoma cells by methionine enkephalin. Mol Med Rep. 2016 Dec;14(6):5521-5527. doi: 10.3892/mmr.2016.5941. Epub 2016 Nov 14. pMID: 27878237; pMCID: pMC5355750.	Inhibition of the growth of human melanoma cells by methionine enkephalin	DONG‑MEI WANG, GUANG‑CHUAN WANG, JING YANG, NICOLAS P. PLOTNIKOFF, NOREEN GRIFFIN, YU‑MAN HAN, RUI‑QUN QI, XING‑HUA GAO and FENG‑PING SHAN	2016
	105	Wang L, Guo W, Guan H, Yan N, Cai X, Zhu L. Tramadol suppresses growth of orthotopic liver tumors via promoting M1 macrophage polarization in the tumor microenvironment. Naunyn Schmiedebergs Arch Pharmacol. 2024 Jun;397(6):4205-4218. doi: 10.1007/s00210-023-02871-1. Epub 2023 Dec 2. pMID: 38041778.	Tramadol suppresses growth of orthotopic liver tumors via promoting M1 macrophage polarization in the tumor microenvironment	Lei Wang, Weijia Guo, Hongman Guan, Ni Yan, Xiaolan Cai, Lili Zhu	2023
	106	K. Swathi, Sumathi Sundaravadivelu. Ayurveda and Transdisciplinary Approaches: A Way Forward towards Personalized and Preventive Medicine. Indian Journal of Pharmaceutical Sciences. 2023 Jan 1;85(6).	Tramadol Suppresses the Proliferation, Migration and Invasion of SNU-1 Gastric Cancer Cells by regulating the microRNA-212-5p/Wnt/β-Catenin Pathway	PING CAO, XIAOJUN WANG AND YANPING ZHANG	2023
	107	Xia M, Tong JH, Zhou ZQ, Duan ML, Xu JG, Zeng HJ, Wang SH. Tramadol inhibits proliferation, migration and invasion via α2-adrenoceptor signaling in breast cancer cells. Eur Rev Med Pharmacol Sci. 2016;20(1):157-65. pMID: 26813469.	Tramadol inhibits proliferation, migration and invasion via α2-adrenoceptor signaling in breast cancer cells	M. XIA, J.-H. TONG, Z.-Q. ZHOU, M.-L. DUAN, J.-G. XU, H.-J. ZENG, S.-H. WANG	2016
	108	Yin DL, Ren XH, Zheng ZL, Pu L, Jiang LZ, Ma L, Pei G. Etorphine inhibits cell growth and induces apoptosis in SK-N-SH cells: involvement of pertussis toxin-sensitive G proteins. Neurosci Res. 1997 Oct;29(2):121-7. doi: 10.1016/s0168-0102(97)00080-1. pMID: 9359460.	Etorphine inhibits cell growth and induces apoptosis in SK-N-SH cells: involvement of pertussis toxin-sensitive G proteins	De-Ling Yin, Xiu-Hai Ren, Zhen-Lin Zheng, Lu Pu, Li-Zhen Jiang, Lan Ma, Gang Pei	1997
	109	Lee H, Kwon OB, Lee JE, Jeon YH, Lee DS, Min SH, Kim JW. Repositioning Trimebutine Maleate as a Cancer Treatment Targeting Ovarian Cancer Stem Cells. Cells. 2021 Apr 16;10(4):918. doi: 10.3390/cells10040918. pMID: 33923707; pMCID: pMC8072797.	Repositioning Trimebutine Maleate as a Cancer Treatment Targeting Ovarian Cancer Stem Cells	Heejin Lee, Oh-Bin Kwon, Jae-Eon Lee, Yong-Hyun Jeon, Dong-Seok Lee, Sang-Hyun Min and Jun-Woo Kim	2021
	110	Perez-Alvarez S, Cuenca-Lopez MD, de Mera RM, Puerta E, Karachitos A, Bednarczyk P, Kmita H, Aguirre N, Galindo MF, Jordán J. Methadone induces necrotic-like cell death in SH-SY5Y cells by an impairment of mitochondrial ATP synthesis. Biochim Biophys Acta. 2010 Nov;1802(11):1036-47. doi: 10.1016/j.bbadis.2010.07.024. Epub 2010 Aug 3. pMID: 20691259.	Methadone induces necrotic-like cell death in SH-SY5Y cells by an impairment of mitochondrial ATP synthesis	Sergio Perez-Alvarez, Maria D. Cuenca-Lopez, Raquel M. Melero-Fernández de Mera, Elena Puerta, Andonis Karachitos, Piotr Bednarczyk, Hanna Kmita, Norberto Aguirre, Maria F Galindo, Joaquin Jordán	2010
	111	Friesen C, Roscher M, Alt A, Miltner E. Methadone, commonly used as maintenance medication for outpatient treatment of opioid dependence, kills leukemia cells and overcomes chemoresistance. Cancer Res. 2008 Aug 1;68(15):6059-64. doi: 10.1158/0008-5472.CAN-08-1227. pMID: 18676827.	Methadone, commonly used as maintenance medication for outpatient treatment of opioid dependence, kills leukemia cells and overcomes chemoresistance	Claudia Friesen, Mareike Roscher, Andreas Alt, and Erich Miltner	2008
	112	Cao LH, Li HT, Lin WQ, Tan HY, Xie L, Zhong ZJ, Zhou JH. Morphine, a potential antagonist of cisplatin cytotoxicity, inhibits cisplatin-induced apoptosis and suppression of tumor growth in nasopharyngeal carcinoma xenografts. Sci Rep. 2016 Jan 5;6:18706. doi: 10.1038/srep18706. pMID: 26729257; pMCID: pMC4700493.	Morphine, a potential antagonist of cisplatin cytotoxicity, inhibits cisplatin-induced apoptosis and suppression of tumor growth in nasopharyngeal carcinoma xenografts	Long-Hui Cao, Hui-Ting Li, Wen-Qian Lin, Hong-Ying Tan, Lan Xie, Zhong-Jian Zhong & Jian-Hua Zhou	2016
	113	Shi L, Buchner A, Pohla H, Pongratz T, Rühm A, Zimmermann W, Gederaas OA, Zhang L, Wang X, Stepp H, Sroka R. Methadone enhances the effectiveness of 5-aminolevulinic acid-based photodynamic therapy for squamous cell carcinoma and glioblastoma in vitro. J Biophotonics. 2019 Oct;12(10):e201800468. doi: 10.1002/jbio.201800468. Epub 2019 Jul 4. pMID: 31140754.	Methadone enhances the effectiveness of 5-aminolevulinic acid-based photodynamic therapy for squamous cell carcinoma and glioblastoma in vitro	Lei Shi, Alexander Buchner, Heike Pohla, Thomas Pongratz, Adrian Rühm, Wolfgang Zimmermann, Odrun A. Gederaas, Linglin Zhang, Xiuli Wang, Herbert Stepp, Ronald Sroka	2019
	114	Fiegl H, Hagenbuchner J, Kyvelidou C, Seeber B, Sopper S, Tsibulak I, Wieser V, Reiser E, Roessler J, Huhtinen K, Carpén O, Parson W, Sprung S, Marth C, Ausserlechner MJ, Zeimet AG. Dubious effects of methadone as an "anticancer" drug on ovarian cancer cell-lines and patient-derived tumor-spheroids. Gynecol Oncol. 2022 Apr;165(1):129-136. doi: 10.1016/j.ygyno.2022.01.008. Epub 2022 Jan 13. pMID: …	Dubious effects of methadone as an "anticancer" drug on ovarian cancer cell-lines and patient-derived tumor-spheroids	Heidelinde Fiegl, Judith Hagenbuchner, Christiana Kyvelidou, Beata Seeber, Sieghart Sopper, Irina Tsibulak, Verena Wieser, Elisabeth Reiser, Julia Roessler, Kaisa Huhtinen, Olli Carpén, Walther Parson, Susanne Sprung, Christian Marth, Michael J. Ausserlechner, Alain G. Zeimet	2022
	115	Beverley CL, Higgins PJ, Borenfreund E. The effect of methadone and naloxone on cultured rat liver cells. Exp Cell Biol. 1984;52(3):170-5. doi: 10.1159/000163257. pMID: 6489584.	The effect of methadone and naloxone on cultured rat liver cells	Cordia L. Beverley, Paul J. Higgins, Ellen Borenfreund	1984
	116	Wang DM, Jiao X, Plotnikoff NP, Griffin N, Qi RQ, Gao XH, Shan FP. Killing effect of methionine enkephalin on melanoma in vivo and in vitro. Oncol Rep. 2017 Oct;38(4):2132-2140. doi: 10.3892/or.2017.5918. Epub 2017 Aug 24. pMID: 28849104; pMCID: pMC5652957.	Killing effect of methionine enkephalin on melanoma in vivo and in vitro	DONG-MEI WANG, XUE JIAO, NICOLAS P. PLOTNIKOFF, NOREEN GRIFFIN RUI-QUN QI, XING-HUA GAO and FENG-PING SHAN	2017
	117	Fujioka N, Nguyen J, Chen C, Li Y, Pasrija T, Niehans G, Johnson KN, Gupta V, Kratzke RA, Gupta K. Morphine-induced epidermal growth factor pathway activation in non-small cell lung cancer. Anesth Analg. 2011 Dec;113(6):1353-64. doi: 10.1213/ANE.0b013e318232b35a. Epub 2011 Oct 14. pMID: 22003224; pMCID: pMC3725599.	Morphine-induced epidermal growth factor pathway activation in non-small cell lung cancer	Naomi Fujioka, Julia Nguyen, Chunsheng Chen, Yunfang Li, Teena Pasrija Gloria Niehans, Katherine N. Johnson, Vinita Gupta, Robert A. Kratzke, and Kalpna Gupta, PhD	2011
	118	Farooqui M, Geng ZH, Stephenson EJ, Zaveri N, Yee D, Gupta K. Naloxone acts as an antagonist of estrogen receptor activity in MCF7 cells. Mol Cancer Ther. 2006 Mar;5(3):611-20. doi: 10.1158/1535-7163.MCT-05-0016. pMID: 16546975.	Naloxone acts as an antagonist of estrogen receptor activity in MCF7 cells	Mariya Farooqui, Zhen H. Geng, Elliot J. Stephenson, Nurulain Zaveri, Douglas Yee, and Kalpna Gupt	2006
	119	Wu Q, Chen X, Wang J, Sun P, Weng M, Chen W, Sun Z, Zhu M, Miao C. Nalmefene attenuates malignant potential in colorectal cancer cell via inhibition of opioid receptor. Acta Biochim Biophys Sin (Shanghai). 2018 Feb 1;50(2):156-163. doi: 10.1093/abbs/gmx131. pMID: 29267844.	Nalmefene attenuates malignant potential in colorectal cancer cell via inhibition of opioid receptor	Qichao Wu, Xiangyuan Chen, Jiaqiang Wang, Pengfei Sun, Meilin Weng, Wankun Chen, Zhirong Sun, Minmin Zhu, and Changhong Miao	2018
	120	Yu J, Luo Y, Wen Q. Nalbuphine suppresses breast cancer stem-like properties and epithelial-mesenchymal transition via the AKT-NFκB signaling pathway. J Exp Clin Cancer Res. 2019 May 15;38(1):197. doi: 10.1186/s13046-019-1184-1. pMID: 31092275; pMCID: pMC6521451.	Nalbuphine suppresses breast cancer stem-like properties and epithelial-mesenchymal transition via the AKT-NFB signaling pathway	Jiachuan Yu, Yuanyuan Luo and Qingping Wen	2019
	121	Yu Y, Li D, Duan J, Xu H, Li L, Tan D, Yan H. The pro- and anti-cancer effects of oxycodone are associated with epithelial growth factor receptor level in cancer cells. Biosci Rep. 2020 Feb 28;40(2):BSR20193524. doi: 10.1042/BSR20193524. pMID: 31967294; pMCID: pMC7007405.	The pro- and anti-cancer effects of oxycodone are associated with epithelial growth factor receptor level in cancer cells	Yuqin Yu, Dapeng Li, Ji’an Duan, Hongshuang Xu, Li Li, Dengwu Tan and Hong Yan	2020
	122	Iorio AL, da Ros M, Genitori L, Lucchesi M, Colelli F, Signorino G, Cardile F, Laffi G, de Martino M, Pisano C, Sardi I. Tumor response of temozolomide in combination with morphine in a xenograft model of human glioblastoma. Oncotarget. 2017 Aug 3;8(52):89595-89606. doi: 10.18632/oncotarget.19875. pMID: 29163773; pMCID: pMC5685694.	Tumor response of temozolomide in combination with morphine in a xenograft model of human glioblastoma	Anna Lisa Iorio, Martina da Ros, Lorenzo Genitori, Maurizio Lucchesi, Fabiana Colelli, Giacomo Signorino, Francesco Cardile, Giacomo Laffi, Maurizio de Martino, Claudio Pisano and Iacopo Sardi	2017
	123	Blishchenko EYu, Mernenko OA, Mirkina II, Satpaev DK, Ivanov VS, Tchikin LD, Ostrovsky AG, Karelin AA, Ivanov VT. Tumor cell cytolysis mediated by valorphin, an opioid-like fragment of hemoglobin beta-chain. Peptides. 1997;18(1):79-85. doi: 10.1016/s0196-9781(96)00248-3. pMID: 9114456.	Tumor cell cytolysis mediated by valorphin, an opioid-like fragment of hemoglobin β-chain	ELENA YU. BLISHCHENKO, OLGA A. MERNENKO, IRINA I. MIRKINA, DAULET K. SATPAEV, VADIM S. IVANOV, LEONID D. TCHIKIN, ANDREY G. OSTROVSKY, ANDREY A. KARELIN AND VADIM T. IVANOV	1997
	124	Matalinska J, Skurzak H, Markowicz S, Lesniak A, Sacharczuk M, Molnar G, Varga E, Lipkowski AW. Opioid agonist--tachykinin antagonist as a new analgesic with adjuvant anticancer properties. Folia Neuropathol. 2013;51(2):132-9. doi: 10.5114/fn.2013.35956. pMID: 23821385.	Opioid agonist--tachykinin antagonist as a new analgesic with adjuvant anticancer properties	Joanna Matalinska, Henryk Skurzak, Sergiusz Markowicz, Anna Lesniak, Mariusz Sacharczuk, Gabriella Molnar, Eva Varga, Andrzej W. Lipkowski	2013
	125	Panagiotou S, Bakogeorgou E, Papakonstanti E, Hatzoglou A, Wallet F, Dussert C, Stournaras C, Martin pM, Castanas E. Opioid agonists modify breast cancer cell proliferation by blocking cells to the G2/M phase of the cycle: involvement of cytoskeletal elements. J Cell Biochem. 1999 May 1;73(2):204-11. doi: 10.1002/(sici)1097-4644(19990501)73:2<204::aid-jcb6>3.0.co;2-v. pMID: 10227383.	Opioid agonists modify breast cancer cell proliferation by blocking cells to the G2/M phase of the cycle: involvement of cytoskeletal elements	Simone Panagiotou, Efstathia Bakogeorgou, Evangelia Papakonstanti, Anastassia Hatzoglou FranceWallet, Christophe Dussert, Christos Stournaras, Pierre-Marie Martin, and Elias Castanas	1999
	126	Kampa M, Bakogeorgou E, Hatzoglou A, Damianaki A, Martin PM, Castanas E. Opioid alkaloids and casomorphin peptides decrease the proliferation of prostatic cancer cell lines (LNCaP, PC3 and DU145) through a partial interaction with opioid receptors. European Journal of Pharmacology. 1997 Sep;335(2-3):255–65.	Opioid alkaloids and casomorphin peptides decrease the proliferation of prostatic cancer cell lines (LNCaP, PC3 and DU145) through a partial interaction with opioid receptors	Marilenna Kampa, Efstathia Bakogeorgou, Anastassia Hatzoglou, Athina Damianaki Pierre-Marie Martin, Elias Castanas	1997
	127	Yoshida A, Tokuyama S, Iwamura T, Ueda H. Opioid analgesic-induced apoptosis and caspase-independent cell death in human lung carcinoma A549 cells. Int J Mol Med. 2000 Sep;6(3):329-35. doi: 10.3892/ijmm.6.3.329. pMID: 10934299.	Opioid analgesic-induced apoptosis and caspase-independent cell death in human lung carcinoma A549 cells	AKIRAYOSHIDA, SHOGO TOKUYAMA, TATSUNORIIW AMURA and HIROSHIUEDA	2000
	128	Maneckjee R, Minna JD. Opioid and nicotine receptors affect growth regulation of human lung cancer cell lines. Proc Natl Acad Sci U S A. 1990 May;87(9):3294-8. doi: 10.1073/pnas.87.9.3294. pMID: 2159143; pMCID: pMC53886.	Opioid and nicotine receptors affect growth regulation of human lung cancer cell lines	RHODA MANECKJEE AND JOHN D. MINNA	1990
	129	Zagon IS, McLaughlin PJ. Opioid antagonist (naltrexone) stimulation of cell proliferation in human and animal neuroblastoma and human fibrosarcoma cells in culture. Neuroscience. 1990;37(1):223-6. doi: 10.1016/0306-4522(90)90207-k. pMID: 2243594.	Opioid antagonist (naltrexone) stimulation of cell proliferation in human and animal neuroblastoma and human fibrosarcoma cells in culture	I. S. ZAGON and P. J. MCLAUGHLIN	1990
	130	Gach K, Piestrzeniewicz M, Fichna J, Szemraj J, Janecka A. Opioid antagonist-induced regulation of the mu-opioid receptor expression in MCF7 breast cancer cell line. Endocr Regul. 2009 Jan;43(1):23-8. doi: 10.4149/endo_2009_01_23. pMID: 19309235.	Opioid antagonist-induced regulation of the μ-opioid receptor expression in MCF7 breast cancer cell line	KATARZYNA GACH, MARIOLA PIESTRZENIEWICZ, JAKUB FICHNA, JANUSZ SZEMRAJ1, ANNA JANECKA	2009
	131	McLaughlin PJ, Zagon IS, Smith JP. Opioid growth factor modulates human pancreatic tumor cells in tissue culture. Gastroenterology. 1995 Apr;108(4):A505.	OPIOID GROWTH-FACTOR MODULATES HUMAN PANCREATIC TUMOR-CELLS IN TISSUE-CULTURE	P.J.McLaughlin, I.S. Zagon, J.P. Smith	1995
	132	Caputi FF, Carretta D, Tzschentke TM, Candeletti S, Romualdi P. Opioid receptor gene expression in human neuroblastoma SH-SY5Y cells following tapentadol exposure. J Mol Neurosci. 2014 Aug;53(4):669-76. doi: 10.1007/s12031-014-0235-5. Epub 2014 Feb 4. pMID: 24488603.	Opioid receptor gene expression in human neuroblastoma SH-SY5Y cells following tapentadol exposure	Francesca Felicia Caputi & Donatella Carretta & Thomas M. Tzschentke & Sanzio Candeletti & Patrizia Romualdi	2014
	133	Gach K, Wyrębska A, Janecka A, Szemraj J. Opioid-regulated pro- and anti-apoptotic gene expression in cancer cells. European Journal of Biology [Internet]. 2012;7(3):411–8. Available from: https://doi.org/10.2478/s11535-012-0030-7	Opioid-regulated pro- and anti-apoptotic gene expression in cancer cells	Katarzyna Gach, Anna Wyrębska, Janusz Szemraj, Anna Janecka	2012
	134	Zagon IS, McLaughlin PJ. Opioids alter tumor cell growth and differentiation in vitro. NIDA Res Monogr. 1984 Mar;49:344-50. pMID: 6434984.	Opioids alter tumor cell growth and differentiation in vitro	Ian S. Zagon and Patricia J. McLaughlin	1984
	135	Zagon IS, Rahn KA, McLaughlin PJ. Opioids and migration, chemotaxis, invasion, and adhesion of human cancer cells. Neuropeptides. 2007 Dec;41(6):441-52. doi: 10.1016/j.npep.2007.08.002. Epub 2007 Oct 1. pMID: 17910895.	Opioids and migration, chemotaxis, invasion, and adhesion of human cancer cells	Ian S. Zagon, Kristen A. Rahn, Patricia J. McLaughlin	2007
	136	Zagon IS, McLaughlin PJ. Opioids and the apoptotic pathway in human cancer cells. Neuropeptides. 2003 Apr;37(2):79-88. doi: 10.1016/s0143-4179(03)00007-6. PMID: 12747939.	Opioids and the apoptotic pathway in human cancer cells	Ian S. Zagon, Patricia J. McLaughlin	2003
	137	Tripolt S, Neubauer HA, Knab VM, Elmer DP, Aberger F, Moriggl R, Fux DA. Opioids drive breast cancer metastasis through the δ-opioid receptor and oncogenic STAT3. Neoplasia. 2021 Feb;23(2):270-279. doi: 10.1016/j.neo.2020.12.011. Epub 2021 Jan 16. pMID: 33465556; pMCID: pMC7815495.	Opioids drive breast cancer metastasis through the δ-opioid receptor and oncogenic STAT3	Sabrina Tripolt; Heidi A. Neubauer; Vanessa M. Knab; Dominik P. Elmer; Fritz Aberger; Richard Moriggl; Daniela A. Fux	2021
	138	Maneckjee R, Minna JD. Opioids induce while nicotine suppresses apoptosis in human lung cancer cells. Cell Growth Differ. 1994 Oct;5(10):1033-40. pMID: 7848904.	Opioids induce while nicotine suppresses apoptosis in human lung cancer cells	Rhoda Maneckjee and John D. Minna	1994
	139	Lennon FE, Mirzapoiazova T, Mambetsariev B, Salgia R, Moss J, Singleton PA. Overexpression of the μ-opioid receptor in human non-small cell lung cancer promotes Akt and mTOR activation, tumor growth, and metastasis. Anesthesiology. 2012 Apr;116(4):857-67. doi: 10.1097/ALN.0b013e31824babe2. pMID: 22343475.	Overexpression of the μ-opioid receptor in human non-small cell lung cancer promotes Akt and mTOR activation, tumor growth, and metastasis	Frances E. Lennon, Tamara Mirzapoiazova, Bolot Mambetsariev, Ravi Salgia, Jonathan Moss, Patrick A. Singleton	2012
	140	Hu N, Yu T, Chen J, Zheng S, Yan H, Duan J. Oxycodone stimulates normal and malignant hematopoietic progenitors via opioid-receptor-independent-β-catenin activation. Biochem Biophys Res Commun. 2020 Dec 17;533(4):1457-1463. doi: 10.1016/j.bbrc.2020.10.031. Epub 2020 Oct 23. pMID: 33268026.	Oxycodone stimulates normal and malignant hematopoietic progenitors via opioid-receptor-independent-β-catenin activation	Nianchun Hu, Ting Yu, Jingli Chen, Shirong Zheng, Hong Yan, Ji’an Duan	2020
	141	Kampa M, Loukas S, Tsapis A, Castanas E. Receptorphin: a conserved peptide derived from the sequence of the opioid receptor, with opioid displacement activity and potent antiproliferative actions in tumor cells. BMC Pharmacol. 2001;1:9. doi: 10.1186/1471-2210-1-9. Epub 2001 Nov 27. pMID: 11737867; pMCID: pMC60649.	Receptorphin: a conserved peptide derived from the sequence of the opioid receptor, with opioid displacement activity and potent antiproliferative actions in tumor cells	Marilena Kampa, Spyros Loukas, Andreas Tsapis and Elias Castanas	2001
	142	Law PY, Bergsbaken C. Properties of delta opioid receptor in neuroblastoma NS20Y: receptor activation and neuroblastoma proliferation. J Pharmacol Exp Ther. 1995 Jan;272(1):322-32. pMID: 7815347.	Properties of delta opioid receptor in neuroblastoma NS20Y: receptor activation and neuroblastoma proliferation	P. Y. LAW and CYNTHIA BERGSBAKEN	1995
	143	Kampa M, Loukas S, Hatzoglou A, Martin P, Martin pM, Castanas E. Identification of a novel opioid peptide (Tyr-Val-Pro-Phe-Pro) derived from human alpha S1 casein (alpha S1-casomorphin, and alpha S1-casomorphin amide). Biochem J. 1996 Nov 1;319 ( Pt 3)(Pt 3):903-8. doi: 10.1042/bj3190903. pMID: 8920997; pMCID: pMC1217873.	Identification of a novel opioid peptide (Tyr-Val-Pro-Phe-Pro) derived from human α(S1) casein (α(S1)-casomorphin, and α(S1)-casomorphin amide)	Marilenna KAMPA, Spyros LOUKAS, Anastassia HATZOGLOU, Patrice MARTIN, Pierre-Marie MARTINs and Elias CASTANAS	1996
	144	Moon TD. The effect of opiates upon prostatic carcinoma cell growth. Biochem Biophys Res Commun. 1988 Jun 16;153(2):722-7. doi: 10.1016/s0006-291x(88)81154-9. pMID: 2898243.	The effect of opiates upon prostatic carcinoma cell growth	Timothy D. Moon	1998
	145	Martin-Kleiner I. The effect of opioid agonists of delta-class DSLET, mu-class DAMGO, kappa-class U-69593 and an opioid antagonist, naloxone, on MTT activity of NALM-1 leukemic cells. Biomed Pharmacother. 2002 Nov;56(9):458-62. doi: 10.1016/s0753-3322(02)00288-3. pMID: 12481982.	The effect of opioid agonists of delta-class DSLET, mu-class DAMGO, kappa-class U-69593 and an opioid antagonist, naloxone, on MTT activity of NALM-1 leukemic cells	Martin-Kleiner	2002
	146	Bimonte S, Barbieri A, Cascella M, Rea D, Palma G, Del Vecchio V, Forte CA, Del Prato F, Arra C, Cuomo A. The effects of naloxone on human breast cancer progression: in vitro and in vivo studies on MDA.MB231 cells. Onco Targets Ther. 2018 Jan 3;11:185-191. doi: 10.2147/OTT.S145780. pMID: 29379300; pMCID: pMC5757202.	The effects of naloxone on human breast cancer progression: in vitro and in vivo studies on MDA.MB231 cells	Sabrina Bimonte, Antonio Barbieri, Marco Cascella, Domenica Rea, Giuseppe Palma, Vitale Del Vecchio, Cira Antonietta Forte, Francesco Del Prato, Claudio Arra, Arturo Cuomo	2018
	147	Gach K, Szemraj J, Fichna J, Piestrzeniewicz M, Delbro DS, Janecka A. The influence of opioids on urokinase plasminogen activator on protein and mRNA level in MCF7 breast cancer cell line. Chem Biol Drug Des. 2009 Oct;74(4):390-6. doi: 10.1111/j.1747-0285.2009.00875.x. Epub 2009 Aug 19. pMID: 19691469.	The influence of opioids on urokinase plasminogen activator on protein and mRNA level in MCF7 breast cancer cell line	Katarzyna Gach, Janusz Szemraj Jakub Fichna, Mariola Piestrzeniewicz, Dick S. Delbro and Anna Janecka	2009
	148	Notas G, Kampa M, Nifli AP, Xidakis K, Papasava D, Thermos K, Kouroumalis E, Castanas E. The inhibitory effect of opioids on HepG2 cells is mediated via interaction with somatostatin receptors. Eur J Pharmacol. 2007 Jan 19;555(1):1-7. doi: 10.1016/j.ejphar.2006.10.018. Epub 2006 Oct 18. pMID: 17113072.	The inhibitory effect of opioids on HepG2 cells is mediated via interaction with somatostatin receptors	George Notas, Marilena Kampa, Artemissia-Phoebe Nifli, Kostas Xidakis, Despoina Papasava, Kyriaki Thermos, Elias Kouroumalis, Elias Castanas	2007
	149	Mathew B, Lennon FE, Siegler J, Mirzapoiazova T, Mambetsariev N, Sammani S, Gerhold LM, LaRiviere PJ, Chen CT, Garcia JG, Salgia R, Moss J, Singleton PA. The novel role of the mu opioid receptor in lung cancer progression: a laboratory investigation. Anesth Analg. 2011 Mar;112(3):558-67. doi: 10.1213/ANE.0b013e31820568af. Epub 2010 Dec 14. pMID: 21156980; pMCID: pMC4327979.	The novel role of the mu opioid receptor in lung cancer progression: a laboratory investigation	Biji Mathew, Frances E. Lennon, Jessica Siegler, Tamara Mirzapoiazova, Nurbek Mambetsariev, BS, Saad Sammani, Lynnette M. Gerhold, Patrick J. LaRiviere, Chin-Tu Chen, Joe G. N. Garcia, Ravi Salgia, Jonathan Moss, and Patrick A. Singleton	2011
	150	Hatzoglou A, Bakogeorgou E, Castanas E. The antiproliferative effect of opioid receptor agonists on the T47D human breast cancer cell line, is partially mediated through opioid receptors. Eur J Pharmacol. 1996 Jan 25;296(2):199-207. doi: 10.1016/0014-2999(95)00703-2. pMID: 8838457.	The antiproliferative effect of opioid receptor agonists on the T47D human breast cancer cell line, is partially mediated through opioid receptors	Anastassia Hatzoglou, Efstathia Bakogeorgou, Elias Castanas	1996
	151	Wei YC, Zhang B, Li X, Liu XM, Zhang J, Lei B, Li B, Zhai R, Chen Q, Li Y. Upregulation and activation of δ‑opioid receptors promotes the progression of human breast cancer. Oncol Rep. 2016 Nov;36(5):2579-2586. doi: 10.3892/or.2016.5109. Epub 2016 Sep 19. pMID: 27665747.	Upregulation and activation of δ‑opioid receptors promotes the progression of human breast cancer	YANG‑CHAO WEI, BIN ZHANG, XUAN LI, XIAO‑MENG LIU, JING ZHANG, BIAO LEI, BO LI, RUN ZHAI, QIAN CHEN and YANG LI	2016
	152	Melzig MF, Nylander I, Vlaskovska M, Terenius L. Beta-endorphin stimulates proliferation of small cell lung carcinoma cells in vitro via nonopioid binding sites. Exp Cell Res. 1995 Aug;219(2):471-6. doi: 10.1006/excr.1995.1254. pMID: 7641799.	β-Endorphin stimulates proliferation of small cell lung carcinoma cells in vitro via nonopioid binding sites	Matthias Melzig et al	1995
	153	Wang X, Zhang R, Wu T, Shi Y, Zhou X, Tang D, Yu W, So EC, Wu X, Pan Z, Tian J. Successive treatment with naltrexone induces epithelial-mesenchymal transition and facilitates the malignant biological behaviors of bladder cancer cells. Acta Biochim Biophys Sin (Shanghai). 2021 Feb 4;53(2):238-248. doi: 10.1093/abbs/gmaa169. pMID: 33410473.	Successive treatment with naltrexone induces epithelial-mesenchymal transition and facilitates the malignant biological behaviors of bladder cancer cells	Xiaoqiang Wang, Ruirui Zhang, Tong Wu, Yumiao Shi, Xiao Zhou, Dan Tang, Weifeng Yu, Edmund Cheung So, Xiaodan Wu, Zhiying Pan, and Jie Tian	2021
	154	Jiang Z, Feng L. Study on the Improvement of Immune Microenvironment in Lung Cancer by the Combination of Three-Step Analgesics and Glabrene Based on Network Pharmacology and Molecular Docking Analysis. Journal of Biological Regulators and Homeostatic Agents. 2023;37(10):5589–98.	Study on the Improvement of Immune Microenvironment in Lung Cancer by the Combination of Three-Step Analgesics and Glabrene Based on Network Pharmacology and Molecular Docking Analysis	Zhenglong Jiang, Li Feng	2023
	155	BIMONTE S, CASCELLA M, BARBIERI A, ARRA C, CUOMO A. Shining a Light on the Effects of the Combination of (−)-Epigallocatechin-3-gallate and Tapentadol on the Growth of Human Triple-negative Breast Cancer Cells. In Vivo [Internet]. 2019 Sep 3 [cited 2020 May 19];33(5):1463–8. Available from: https://www.ncbi.nlm.nih.gov/pmc/articles/PMC6754998/	Shining a Light on the Effects of the Combination of (-)-Epigallocatechin-3-gallate and Tapentadol on the Growth of Human Triple-negative Breast Cancer Cells	SABRINA BIMONTE, MARCO CASCELLA, ANTONIO BARBIERI, CLAUDIO ARRA and ARTURO CUOMO	2019
	156	Bai X, Shan F, Qu N, Huang H, Handley M, Griffin N, Zhang S, Cao X. Regulatory role of methionine enkephalin in myeloid-derived suppressor cells and macrophages in human cutaneous squamous cell carcinoma. Int Immunopharmacol. 2021 Oct;99:107996. doi: 10.1016/j.intimp.2021.107996. Epub 2021 Jul 23. pMID: 34311187.	Regulatory role of methionine enkephalin in myeloid-derived suppressor cells and macrophages in human cutaneous squamous cell carcinoma	Xueli Bai, Fengping Shan, Na Qu, Hai Huang, Mike Handley, Noreen Griffin, Shuling Zhang, Xia Cao	2021
	157	Kerros C, Brood I, Sola B, Jauzac P, Allouche S. Reduction of cell proliferation and potentiation of Fas-induced apoptosis by the selective kappa-opioid receptor agonist U50 488 in the multiple myeloma LP-1 cells. J Neuroimmunol. 2010 Mar 30;220(1-2):69-78. doi: 10.1016/j.jneuroim.2010.01.010. Epub 2010 Feb 16. pMID: 20163878.	Reduction of cell proliferation and potentiation of Fas-induced apoptosis by the selective kappa-opioid receptor agonist U50 488 in the multiple myeloma LP-1 cells	Céline Kerros, Isabelle Brood, Brigitte Sola, Philippe Jauzac, Stéphane Allouche	2010
	158	Suzuki M, Chiwaki F, Sawada Y, Ashikawa M, Aoyagi K, Fujita T, Yanagihara K, Komatsu M, Narita M, Suzuki T, Nagase H, Kushima R, Sakamoto H, Fukagawa T, Katai H, Nakagama H, Yoshida T, Uezono Y, Sasaki H. Peripheral opioid antagonist enhances the effect of anti-tumor drug by blocking a cell growth-suppressive pathway in vivo. PLoS One. 2015 Apr 8;10(4):e0123407. doi: 10.1371/journal.pone.0123407.…	Peripheral opioid antagonist enhances the effect of anti-tumor drug by blocking a cell growth-suppressive pathway in vivo	Masami Suzuki, Fumiko Chiwaki, Yumi Sawada, Maho Ashikawa, Kazuhiko Aoyagi, Takeshi Fujita, Kazuyoshi Yanagihara, Masayuki Komatsu, Minoru Narita, Tsutomu Suzuki, Hiroshi Nagase, Ryoji Kushima, Hiromi Sakamoto, Takeo Fukagawa, Hitoshi Katai, Hitoshi Nakagama, Teruhiko Yoshida, Yasuhito Uezono, Hiroki Sasaki	2015
	159	Horvat Š, Kralj M, Milica Perc, Ivanka Jerić, Lidija Varga‐Defterdarović, Andreja Jakas, et al. Novel Side‐Chain Glucosylated and Adamantylated [Asp2/Glu2]Enkephalin Analogs: Synthesis and In Vitro Growth Inhibition of Human Tumor Cells. Chemical Biology & Drug Design [Internet]. 2009 Jan 22 [cited 2024 Oct 8];73(2):253–7. Available from: https://www.researchgate.net/publication/23997946_Novel_Si…	Novel Side-Chain Glucosylated and Adamantylated [Asp2</SUP>/Glu<SUP>2</SUP>]Enkephalin Analogs: Synthesis and <i>In Vitro</i> Growth Inhibition of Human Tumor Cells	Stefica Horvat, Marijeta Kralj, Milica Perc1, Ivanka Jeric, Lidija Varga- Defterdarovic , Andreja Jakas, Maja Roscic, Lidija Suman and Matija Gredicak	2009
	160	Haque MR, Barlass U, Armstrong A, Shaikh M, Bishehsari F. Novel role of the Mu-opioid receptor in pancreatic cancer: potential link between opioid use and cancer progression. Mol Cell Biochem. 2022 May;477(5):1339-1345. doi: 10.1007/s11010-022-04377-5. Epub 2022 Feb 9. Erratum in: Mol Cell Biochem. 2022 May;477(5):1347. doi: 10.1007/s11010-022-04400-9. pMID: 35138511.	Novel role of the Mu-opioid receptor in pancreatic cancer: potential link between opioid use and cancer progression	Muhammad R. Haque, Usman Barlass, Andrew Armstrong, Maliha Shaikh, Faraz Bishehsari	2022
	161	Maneckjee R, Minna JD. Nonconventional opioid binding sites mediate growth inhibitory effects of methadone on human lung cancer cells. Proc Natl Acad Sci U S A. 1992 Feb 15;89(4):1169-73. doi: 10.1073/pnas.89.4.1169. pMID: 1311082; pMCID: pMC48410.	Nonconventional opioid binding sites mediate growth inhibitory effects of methadone on human lung cancer cells	RHODA MANECKJEE AND JOHN D. MINNA	1992
	162	Lu WC, Xie H, Tie XX, Wang R, Wu AH, Shan FP. NFAT-1 hyper-activation by methionine enkephalin (MENK) significantly induces cell apoptosis of rats C6 glioma in vivo and in vitro. Int Immunopharmacol. 2018 Mar;56:1-8. doi: 10.1016/j.intimp.2018.01.005. Epub 2018 Jan 9. pMID: 29324390.	NFAT-1 hyper-activation by methionine enkephalin (MENK) significantly induces cell apoptosis of rats C6 glioma in vivo and in vitro	Wei-cheng Lua, Hui Xieb, Xin-xin Tiea, Ruizhe Wangd, An-hua Wua, Feng-ping Shanc	2018
	163	Mundra JJ, Terskiy A, Howells RD. Naltrindole inhibits human multiple myeloma cell proliferation in vitro and in a murine xenograft model in vivo. J Pharmacol Exp Ther. 2012 Aug;342(2):273-87. doi: 10.1124/jpet.112.194159. Epub 2012 Apr 26. pMID: 22537770; pMCID: pMC3400794.	Naltrindole inhibits human multiple myeloma cell proliferation in vitro and in a murine xenograft model in vivo	Jyoti Joshi Mundra, Alexandra Terskiy, and Richard D. Howells	2012
	164	Liu WM, Scott KA, Dennis JL, Kaminska E, Levett AJ, Dalgleish AG. Naltrexone at low doses upregulates a unique gene expression not seen with normal doses: Implications for its use in cancer therapy. Int J Oncol. 2016 Aug;49(2):793-802. doi: 10.3892/ijo.2016.3567. Epub 2016 Jun 7. pMID: 27279602.	Naltrexone at low doses upregulates a unique gene expression not seen with normal doses: Implications for its use in cancer therapy	Wai M. Liu, Katherine A. Scott, Jayne L. Dennis, Elwira Kaminska, Alan J. Levett and Angus G. Dalgleish	2016
	165	Gorur A, Patiño M, Takahashi H, Corrales G, Pickering CR, Gleber-Netto FO, Myers JN, Cata JP. Mu-opioid receptor activation promotes in vitro and in vivo tumor growth in head and neck squamous cell carcinoma. Life Sci. 2021 Aug 1;278:119541. doi: 10.1016/j.lfs.2021.119541. Epub 2021 Apr 27. pMID: 33930368.	Mu-opioid receptor activation promotes in vitro and in vivo tumor growth in head and neck squamous cell carcinoma	Aysegul Gorur, Miguel Patino, Hideaki Takahashi, German Corrales, Curtis R. Pickering, Frederico O. Gleber-Netto, Jeffrey N. Myers, Juan P. Cata	2021
	166	Zhang J, Yao N, Tian S. Morphine Stimulates Migration and Growth and Alleviates the Effects of Chemo Drugs via AMPK-Dependent Induction of Epithelial-Mesenchymal Transition in Esophageal Carcinoma Cells. Biol Pharm Bull. 2020;43(5):774-781. doi: 10.1248/bpb.b19-00779. pMID: 32378556.	Morphine Stimulates Migration and Growth and Alleviates the Effects of Chemo Drugs <i>via</i> AMPK-Dependent Induction of Epithelial-Mesenchymal Transition in Esophageal Carcinoma Cells	Jianfeng Zhang Nana Yao, and Shiming Tian	2020
	167	10.Yu Z, Jin S, Tian S, Wang Z. Morphine stimulates cervical cancer cells and alleviates cytotoxicity of chemotherapeutic drugs via opioid receptor‐dependent and ‐independent mechanisms. Pharmacology Research & Perspectives. 2022 Oct;10(5).	Morphine stimulates cervical cancer cells and alleviates cytotoxicity of chemotherapeutic drugs via opioid receptor-dependent and -independent mechanisms	Zhengwen Yu, Sheng Jin, Shiming Tian, Zhibao Wang	2022
	168	Lu H, Zhang H, Weng ML, Zhang J, Jiang N, Cata JP, Ma D, Chen WK, Miao CH. Morphine promotes tumorigenesis and cetuximab resistance via EGFR signaling activation in human colorectal cancer. J Cell Physiol. 2021 Jun;236(6):4445-4454. doi: 10.1002/jcp.30161. Epub 2020 Nov 13. pMID: 33184860.	Morphine promotes tumorigenesis and cetuximab resistance via EGFR signaling activation in human colorectal cancer	Hong Lu, Hao Zhang, Mei‐lin Weng, Jin Zhang, Nan Jiang, Juan P. Cata, Duan Ma, Wan‐Kun Chen, Chang‐Hong Miao	2021
	169	Liu X, Yang J, Yang C, Huang X, Han M, Kang F, Li J. Morphine promotes the malignant biological behavior of non-small cell lung cancer cells through the MOR/Src/mTOR pathway. Cancer Cell Int. 2021 Nov 25;21(1):622. doi: 10.1186/s12935-021-02334-8. pMID: 34823532; pMCID: pMC8613927.	Morphine promotes the malignant biological behavior of non-small cell lung cancer cells through the MOR/Src/mTOR pathway	Xingyun Liu, Jia Yang, Chengwei Yang, Xiang Huang, Mingming Han, Fang Kang and Juan Li	2021
	170	Kim JY, Ahn HJ, Kim JK, Kim J, Lee SH, Chae HB. Morphine Suppresses Lung Cancer Cell Proliferation Through the Interaction with Opioid Growth Factor Receptor: An In Vitro and Human Lung Tissue Study. Anesth Analg. 2016 Dec;123(6):1429-1436. doi: 10.1213/ANE.0000000000001293. pMID: 27167686.	Morphine Suppresses Lung Cancer Cell Proliferation Through the Interaction with Opioid Growth Factor Receptor: An In Vitro and Human Lung Tissue Study	Ji Yeon Kim, Hyun Joo Ahn, Jin Kyoung Kim, Jhingook Kim, Sang Hyun Lee, and Hyun Byung Chae	2016
	171	Yin D, Woodruff M, Zhang Y, Whaley S, Miao J, Ferslew K, Zhao J, Stuart C. Morphine promotes Jurkat cell apoptosis through pro-apoptotic FADD/P53 and anti-apoptotic PI3K/Akt/NF-kappaB pathways. J Neuroimmunol. 2006 May;174(1-2):101-7. doi: 10.1016/j.jneuroim.2006.02.001. Epub 2006 Mar 9. pMID: 16529824.	Morphine promotes Jurkat cell apoptosis through pro-apoptotic FADD/P53 and anti-apoptotic PI3K/Akt/NF-kappaB pathways	Deling Yin, Michael Woodruff , Ying Zhang, Sarah Whaley, Junying Miao, Kenneth Ferslew, Jing Zhao, Charles Stuart	2006
	172	Niu DG, Peng F, Zhang W, Guan Z, Zhao HD, Li JL, Wang KL, Li TT, Zhang Y, Zheng FM, Xu F, Han QN, Gao P, Wen QP, Liu Q. Morphine promotes cancer stem cell properties, contributing to chemoresistance in breast cancer. Oncotarget. 2015 Feb 28;6(6):3963-76. doi: 10.18632/oncotarget.2894. pMID: 25686831; pMCID: pMC4414166.	Morphine promotes cancer stem cell properties, contributing to chemoresistance in breast cancer	Dong-Ge Niu, Fei Peng, Wei Zhang, Zhong Guan, Hai-Dong Zhao, Jing-Lin Li, Kai-LiWang, Ting-Ting Li, Yan Zhang, Fei-MengZheng, Fan Xu, Qian-Ni Han, Peng Gao, Qing-Ping Wen, Quentin Liu	2015
	173	de Sousa JT, Dihl RR, Menezes Boaretto FB, Garcia ALH, Grivicich I, da Silva J, Picada JN. Morphine decreases cytotoxicity and mutagenicity of doxorubicin in vitro: Implications for cancer chemotherapy. Chem Biol Interact. 2023 Sep 1;382:110652. doi: 10.1016/j.cbi.2023.110652. Epub 2023 Jul 29. pMID: 37524295.	Morphine decreases cytotoxicity and mutagenicity of doxorubicin in vitro: Implications for cancer chemotherapy	Jayne Torres de Sousa, Rafael Rodrigues Dihl, Fernanda Briao Menezes Boaretto, Ana Leticia Hil´ario Garcia, Ivana Grivicich, Juliana da Silva, Jaqueline Nascimento Picada	2023
	174	Hatzoglou A, Ouafik L, Bakogeorgou E, Thermos K, Castanas E. Morphine cross-reacts with somatostatin receptor SSTR2 in the T47D human breast cancer cell line and decreases cell growth. Cancer Res. 1995 Dec 1;55(23):5632-6. pMID: 7585646.	Morphine cross-reacts with somatostatin receptor SSTR2 in the T47D human breast cancer cell line and decreases cell growth	Anastassia Hatzoglou, L'Houcine Ouafik, Efstathia Bakogeorgou, Kyriaki Thermos, and Elias Castanas	1995
	175	Zhou Z, Liu T, Zhang J. Morphine activates blast-phase chronic myeloid leukemia cells and alleviates the effects of tyrosine kinase inhibitors. Biochem Biophys Res Commun. 2019 Dec 10;520(3):560-565. doi: 10.1016/j.bbrc.2019.10.067. Epub 2019 Oct 12. pMID: 31615652.	Morphine activates blast-phase chronic myeloid leukemia cells and alleviates the effects of tyrosine kinase inhibitors	Zhang Zhou, Tao Liu, Jianfeng Zhang	2019
	176	Shi L, Pohla H, Buchner A, Zhang L, Pongratz T, Rühm A, Zimmermann W, Gederaas OA, Wang X, Stepp H, Sroka R. MOP-dependent enhancement of methadone on the effectiveness of ALA-PDT for A172 cells by upregulating phosphorylated JNK and BCL2. Photodiagnosis Photodyn Ther. 2020 Jun;30:101657. doi: 10.1016/j.pdpdt.2020.101657. Epub 2020 Jan 13. pMID: 31945545.	MOP-dependent enhancement of methadone on the effectiveness of ALA-PDT for A172 cells by upregulating phosphorylated JNK and BCL2	Lei Shi, Heike Pohla, Alexander Buchner, Linglin Zhang, Thomas Pongratz, Adrian Rühm, Wolfgang Zimmermann, Odrun Arna Gederaas, Xiuli Wang, Herbert Stepp, Ronald Sroka	2020
	177	Liu LC, Wu ZS, Chen JL, Wu ZF, Lai HC, Huang YH. Mitochondrial Dysfunction Involved in the Cytotoxicity of Tramadol in Human Endometrial Carcinoma Cells. Int J Mol Sci. 2022 Dec 21;24(1):99. doi: 10.3390/ijms24010099. pMID: 36613541; pMCID: pMC9820256.	Mitochondrial Dysfunction Involved in the Cytotoxicity of Tramadol in Human Endometrial Carcinoma Cells	Li-Chun Liu, Zih-Syuan Wu, Jia-Lin Chen, Zhi-Fu Wu, Hou-Chuan Lai and Yi-Hsuan Huang	2022
	178	Qu N, Wang R, Meng Y, Liu N, Zhai J, Shan F. Methionine enkephalin inhibited cervical carcinoma via apoptosis promotion and reduction of myeloid derived suppressor cell infiltrated in tumor. Int Immunopharmacol. 2022 Sep;110:108933. doi: 10.1016/j.intimp.2022.108933. Epub 2022 Jun 20. pMID: 35738090.	Methionine enkephalin inhibited cervical carcinoma via apoptosis promotion and reduction of myeloid derived suppressor cell infiltrated in tumor	Na Qu, Ruizhe Wang, Yiming Meng, Ning Liu, Jingbo Zhai, Fengping Shan	2022
	179	Bai X, Cao X, Qu N, Huang H, Handley M, Zhang S, Shan F. Methionine enkephalin activates autophagy and stimulates tumour cell immunogenicity in human cutaneous squamous cell carcinoma. Int Immunopharmacol. 2021 Jul;96:107733. doi: 10.1016/j.intimp.2021.107733. Epub 2021 May 6. pMID: 33965882.	Methionine enkephalin activates autophagy and stimulates tumour cell immunogenicity in human cutaneous squamous cell carcinoma	Xueli Bai, Xia Cao, Na Qu, Hai Huang, Mike Handley, Shuling Zhang, Fengping Shan	2021
	180	Haas B, Ciftcioglu J, Jermar S, Weickhardt S, Eckstein N, Kaina B. Methadone-mediated sensitization of glioblastoma cells is drug and cell line dependent. J Cancer Res Clin Oncol. 2021 Mar;147(3):779-792. doi: 10.1007/s00432-020-03485-3. Epub 2020 Dec 14. pMID: 33315125; pMCID: pMC7872955.	Methadone-mediated sensitization of glioblastoma cells is drug and cell line dependent	Bodo Haas, Janine Ciftcioglu, Sanja Jermar, Sandra Weickhardt, Niels Eckstein, Bernd Kaina	2021
	181	Mernenko OA, Blishchenko EY, Mirkina II, Karelin AA. Met-enkephalin induces cytolytic processes of apoptotic type in K562 human erythroid leukemia cells. FEBS Lett. 1996 Apr 1;383(3):230-2. doi: 10.1016/0014-5793(96)00208-6. pMID: 8925902.	Met-enkephalin induces cytolytic processes of apoptotic type in K562 human erythroid leukemia cells	Olga A. Mernenko, Elena Yu. Blishchenko, Irina I. Mirkina, Andrey A. Karelin	1996
	182	Shariftabrizi A, Nifli AP, Ansari M, Saadat F, Ebrahimkhani MR, Alizadeh N, Nasseh A, Alexaki VI, Dehpour AR, Castanas E, Khorramizadeh MR. Matrix metalloproteinase 2 secretion in WEHI 164 fibrosarcoma cells is nitric oxide-related and modified by morphine. Eur J Pharmacol. 2006 Jan 13;530(1-2):33-9. doi: 10.1016/j.ejphar.2005.11.043. Epub 2005 Dec 28. pMID: 16386243.	Matrix metalloproteinase 2 secretion in WEHI 164 fibrosarcoma cells is nitric oxide-related and modified by morphine	Ahmad Shariftabrizi, Artemissia-Phoebe Nifli, Mohammad Ansari, Farshid Saadat, Mohammad Reza Ebrahimkhani, Nastaran Alizadeh, Azadeh Nasseh, Vassilia-Ismini Alexaki, Ahmad Reza Dehpour, Elias Castanas, Mohammad Reza Khorramizadeh	2006
	183	Donahue RN, McLaughlin PJ, Zagon IS. Low-dose naltrexone targets the opioid growth factor-opioid growth factor receptor pathway to inhibit cell proliferation: mechanistic evidence from a tissue culture model. Exp Biol Med (Maywood). 2011 Sep;236(9):1036-50. doi: 10.1258/ebm.2011.011121. Epub 2011 Aug 1. pMID: 21807817.	Low-dose naltrexone targets the opioid growth factor-opioid growth factor receptor pathway to inhibit cell proliferation: mechanistic evidence from a tissue culture model	Renee N Donahue, Patricia J McLaughlin and Ian S Zagon	2011
	184	Donahue RN, McLaughlin PJ, Zagon IS. Low-dose naltrexone suppresses ovarian cancer and exhibits enhanced inhibition in combination with cisplatin. Exp Biol Med (Maywood). 2011 Jul;236(7):883-95. doi: 10.1258/ebm.2011.011096. Epub 2011 Jun 17. pMID: 21685240.	Low-dose naltrexone suppresses ovarian cancer and exhibits enhanced inhibition in combination with cisplatin	Renee N Donahue, Patricia J McLaughlin and Ian S Zagon	2011
	185	Liu N, Ma M, Qu N, Wang R, Chen H, Hu F, Gao S, Shan F. Low-dose naltrexone inhibits the epithelial-mesenchymal transition of cervical cancer cells in vitro and effects indirectly on tumor-associated macrophages in vivo. Int Immunopharmacol. 2020 Sep;86:106718. doi: 10.1016/j.intimp.2020.106718. Epub 2020 Jun 22. pMID: 32585612.	Low-dose naltrexone inhibits the epithelial-mesenchymal transition of cervical cancer cells in vitro and effects indirectly on tumor-associated macrophages in vivo	Ning Liua, Mingxing Ma, Na Qu, Ruizhe Wang, Hao Chen, Fangzhu Hu, Song Gao, Fengping Shan	2020
	186	Ma M, Wang X, Liu N, Shan F, Feng Y. Low-dose naltrexone inhibits colorectal cancer progression and promotes apoptosis by increasing M1-type macrophages and activating the Bax/Bcl-2/caspase-3/PARP pathway. Int Immunopharmacol. 2020 Jun;83:106388. doi: 10.1016/j.intimp.2020.106388. Epub 2020 Mar 11. pMID: 32171145.	Low-dose naltrexone inhibits colorectal cancer progression and promotes apoptosis by increasing M1-type macrophages and activating the Bax/Bcl-2/caspase-3/PARP pathway	Mingxing Ma, Xiaonan Wang, Ning Liu, Fengping Shan, Yong Feng	2020
	187	Kim IY, Shim MJ, Lee DM, Lee AR, Kim MA, Yoon MJ, Kwon MR, Lee HI, Seo MJ, Choi YW, Choi KS. Loperamide overcomes the resistance of colon cancer cells to bortezomib by inducing CHOP-mediated paraptosis-like cell death. Biochem Pharmacol. 2019 Apr;162:41-54. doi: 10.1016/j.bcp.2018.12.006. Epub 2018 Dec 7. pMID: 30529689.	Loperamide overcomes the resistance of colon cancer cells to bortezomib by inducing CHOP-mediated paraptosis-like cell death	In Young Kim, Min June Shima, Dong Min Lee, A. Reum Lee, Mi Ae Kim, Mi Jin Yoon, Mi Ri Kwon, Hae In Lee, Min Ji Seo, Yong Won Choi, Kyeong Sook Choi	2019
	188	Venihaki M, Gravanis A, Margioris AN. Kappa opioids exert a strong antiproliferative effect on PC12 rat pheochromocytoma cells. Peptides. 1996 Jan;17(3):413–9.	Kappa opioids exert a strong antiproliferative effect on PC12 rat pheochromocytoma cells	MARIA VENIHAKI, ACHILLE GRAVANIS AND ANDREW N. MARGIORIS	1996
	189	Chen YL, Law PY, Loh HH. Inhibition of akt/protein kinase B signaling by naltrindole in small cell lung cancer cells. Cancer Res. 2004 Dec 1;64(23):8723-30. doi: 10.1158/0008-5472.CAN-03-3091. pMID: 15574783.	Inhibition of akt/protein kinase B signaling by naltrindole in small cell lung cancer cells	Yulong L. Chen, P. Y. Law, and Horace H. Loh	2004
	190	Wang K, Wang J, Liu T, Yu W, Dong N, Zhang C, Xia W, Wei F, Yang L, Ren X. Morphine-3-glucuronide upregulates PD-L1 expression via TLR4 and promotes the immune escape of non-small cell lung cancer. Cancer Biol Med. 2021 Feb 15;18(1):155-171. doi: 10.20892/j.issn.2095-3941.2020.0442. pMID: 33628591; pMCID: pMC7877184.	Morphine-3-glucuronide upregulates PD-L1 expression via TLR4 and promotes the immune escape of non-small cell lung cancer	Kaiyuan Wang, Jian Wang, Ting Liu, Wenwen Yu, Nan Dong, Chen Zhang, Wenbin Xia, Feng Wei, Lili Yang, Xiubao Ren	2021
	191	Singh A, Jayanthan A, Farran A, Elwi AN, Kim SW, Farran P, Narendran A. Induction of apoptosis in pediatric acute lymphoblastic leukemia (ALL) cells by the therapeutic opioid methadone and effective synergy with Bcl-2 inhibition. Leuk Res. 2011 Dec;35(12):1649-57. doi: 10.1016/j.leukres.2011.06.035. Epub 2011 Jul 27. pMID: 21798596.	Induction of apoptosis in pediatric acute lymphoblastic leukemia (ALL) cells by the therapeutic opioid methadone and effective synergy with Bcl-2 inhibition	Anjali Singh, Aarthi Jayanthan, Allyson Farran, Adam N. Elwi, Sung-Woo Kim, Peter Farran, Aru Narendrana,	2011
	192	Matalińska J, Lipiński PFJ, Kosson P, Kosińska K, Misicka A. In Vivo, In Vitro and In Silico Studies of the Hybrid Compound AA3266, an Opioid Agonist/NK1R Antagonist with Selective Cytotoxicity. Int J Mol Sci. 2020 Oct 19;21(20):7738. doi: 10.3390/ijms21207738. pMID: 33086743; pMCID: pMC7588979.	In Vivo, In Vitro and In Silico Studies of the Hybrid Compound AA3266, an Opioid Agonist/NK1R Antagonist with Selective Cytotoxicity	Joanna Matalinska, Piotr F. J. Lipinski , Piotr Kosson, Katarzyna Kosinska and Aleksandra Misicka	2020
	193	Lu J, Liu Z, Zhao L, Tian H, Liu X, Yuan C. In vivo and in vitro inhibition of human liver cancer progress by downregulation of the μ-opioid receptor and relevant mechanisms. Oncol Rep. 2013 Oct;30(4):1731-8. doi: 10.3892/or.2013.2640. Epub 2013 Jul 26. pMID: 23900681.	In vivo and in vitro inhibition of human liver cancer progress by downregulation of the μ-opioid receptor and relevant mechanisms	JIN LU, ZEFENG LIU, LINGLING ZHAO, HUIMIN TIAN, XIUHUA LIU and CHANGJI YUAN	2013
	194	Tegeder I, Grösch S, Schmidtko A, Häussler A, Schmidt H, Niederberger E, Scholich K, Geisslinger G. G protein-independent G1 cell cycle block and apoptosis with morphine in adenocarcinoma cells: involvement of p53 phosphorylation. Cancer Res. 2003 Apr 15;63(8):1846-52. pMID: 12702572.	G protein-independent G1 cell cycle block and apoptosis with morphine in adenocarcinoma cells: involvement of p53 phosphorylation	Irmgard Tegeder, Sabine Gro¨sch, Achim Schmidtko, Annett Ha¨ussler, Helmut Schmidt, Ellen Niederberger, Klaus Scholich, and Gerd Geisslinger	2003
	195	Nylund G, Pettersson A, Bengtsson C, Khorram-Manesh A, Nordgren S, Delbro DS. Functional expression of mu-opioid receptors in the human colon cancer cell line, HT-29, and their localization in human colon. Dig Dis Sci. 2008 Feb;53(2):461-6. doi: 10.1007/s10620-007-9897-y. Epub 2007 Aug 7. pMID: 17680363.	Functional expression of μ-opioid receptors in the human colon cancer cell line, HT-29, and their localization in human colon	Gunnar Nylund Æ Ann Pettersson Æ Cecilia Bengtsson Æ Amir Khorram-Manesh Æ Svante Nordgren Æ Dick S. Delbro	2008
	196	Zagon IS, McLaughlin PJ. Endogenous opioid systems regulate growth of neural tumor cells in culture. Brain Res. 1989 Jun 19;490(1):14-25. doi: 10.1016/0006-8993(89)90425-3. Erratum in: Brain Res 1989 Oct 2;498(2):405. pMID: 2758319.	Endogenous opioid systems regulate growth of neural tumor cells in culture	Ian S. Zagon and Patricia J. McLaughlin	1989
	197	Zagon IS. Endogenous opioid systems and neural cancer: transmission and scanning electron microscopic studies of murine neuroblastoma in tissue culture. Brain Res Bull. 1988 Nov;21(5):777-84. doi: 10.1016/0361-9230(88)90046-9. pMID: 3219609.	Endogenous opioid systems and neural cancer: transmission and scanning electron microscopic studies of murine neuroblastoma in tissue culture	Ian S. Zagon	1988
	198	Jiang Y, Weinberg J, Wilkinson DA, Emerman JT. Effects of Steroid Hormones and Opioid Peptides on the Growth of Androgen-responsive Shionogi Carcinoma (SC115) Cells in Primary Culture1 . Aacrjournalsorg [Internet]. 1993;53(18):4224–9. Available from: https://aacrjournals.org/cancerres/article/53/18/4224/499353/Effects-of-Steroid-Hormones-and-Opioid-Peptides-on	Effects of steroid hormones and opioid peptides on the growth of androgen-responsive Shionogi carcinoma (SC115) cells in primary culture	Yi Jiang, Joanne Weinberg, Darcy A. Wilkinson, and Joanne T. Emerman	1993
	199	Levi L, Hikri E, Popovtzer A, Dayan A, Levi A, Bachar G, Mizrachi A, Shoffel-Havakuk H. Effect of Opioid Receptor Activation and Blockage on the Progression and Response to Treatment of Head and Neck Squamous Cell Carcinoma. J Clin Med. 2023 Feb 6;12(4):1277. doi: 10.3390/jcm12041277. pMID: 36835812; pMCID: pMC9967316.	Effect of Opioid Receptor Activation and Blockage on the Progression and Response to Treatment of Head and Neck Squamous Cell Carcinoma	Lirit Levi, Elad Hikri, Aron Popovtzer, Avraham Dayan, Amir Levi, Gideon Bachar, Aviram Mizrachi and Hagit Shoffel-Havakuk	2023
	200	Barrière DA, Midavaine É, Doré-Savard L, Kirby K, Tremblay L, Beaudoin JF, Beaudet N, Longpré JM, Lecomte R, Lepage M, Sarret P. Dichotomic effects of clinically used drugs on tumor growth, bone remodeling and pain management. Sci Rep. 2019 Dec 27;9(1):20155. doi: 10.1038/s41598-019-56622-5. Erratum in: Sci Rep. 2020 Feb 14;10(1):2979. doi: 10.1038/s41598-020-59781-y. pMID: 31882872; pMCID: pMC69…	Dichotomic effects of clinically used drugs on tumor growth, bone remodeling and pain management	David André Barrière, Élora Midavaine, Louis Doré-Savard, Karyn Kirby, Luc Tremblay, Jean-François Beaudoin, Nicolas Beaudet, Jean-Michel Longpré, Roger Lecomte, Martin Lepage & Philippe Sarret	2019
	201	Hitosugi N, Hatsukari I, Ohno R, Hashimoto K, Mihara S, Mizukami S, Nakamura S, Sakagami H, Nagasaka H, Matsumoto I, Kawase M. Comparative analysis of apoptosis-inducing activity of codeine and codeinone. Anesthesiology. 2003 Mar;98(3):643-50. doi: 10.1097/00000542-200303000-00012. pMID: 12606908.	Comparative analysis of apoptosis-inducing activity of codeine and codeinone	Naoko Hitosugi, Ikusuke Hatsukari, Rie Ohno, Ken Hashimoto, Saori Mihara, Satoshi Mizukami, Shinichi Nakamura, Hiroshi Sakagami, Hiroshi Nagasaka, Isao Matsumoto, Masami Kawase,	2003
	202	Callaghan R, Riordan JR. Collateral sensitivity of multidrug resistant cells to narcotic analgesics is due to effects on the plasma membrane. Biochimica et biophysica acta Biomembranes. 1995 May 1;1236(1):155–62.	Collateral sensitivity of multidrug resistant cells to narcotic analgesics is due to effects on the plasma membrane	Richard Callaghan, John R. Riordan	1995
	203	Maneckjee R, Biswas R, Vonderhaar BK. Binding of opioids to human MCF7 breast cancer cells and their effects on growth. Cancer Res. 1990 Apr 15;50(8):2234-8. pMID: 2156613.	Binding of opioids to human MCF7 breast cancer cells and their effects on growth	Rhoda Maneckjee, Ratna Biswas,1 and Barbara K. Vonderhaar	1990
	204	Weingaertner IR, Koutnik S, Ammer H. Chronic Morphine Treatment Attenuates Cell Growth of Human BT474 Breast Cancer Cells by Rearrangement of the ErbB Signalling Network. Ahmad A, editor. PLoS ONE. 2013 Jan 7;8(1):e53510.	Chronic Morphine Treatment Attenuates Cell Growth of Human BT474 Breast Cancer Cells by Rearrangement of the ErbB Signalling Network	Inka Regine Weingaertner, Sarah Koutnik, Hermann Ammer	2016
	205	Wang X, Zhang S, Jin D, Luo J, Shi Y, Zhang Y, Wu L, Song Y, Su D, Pan Z, Chen H, Cao M, Yang C, Yu W, Tian J. μ-opioid receptor agonist facilitates circulating tumor cell formation in bladder cancer via the MOR/AKT/Slug pathway: a comprehensive study including randomized controlled trial. Cancer Commun (Lond). 2023 Mar;43(3):365-386. doi: 10.1002/cac2.12408. Epub 2023 Feb 5. pMID: 36739595; pMCI…	μ-opioid receptor agonist facilitates circulating tumor cell formation in bladder cancer via the MOR/AKT/Slug pathway: a comprehensive study including randomized controlled trial	XiaoqiangWang, Song Zhang, Di Jin, Jiamei Luo, Yumiao Shi, Yiqi Zhang, LinglingWu, Yanling Song, Diansan Su, Zhiying Pan, Haige Chen, Ming Cao, Chaoyong Yang, Weifeng Yu, Jie Tian	2023
	206	Murgo AJ. Modulation of murine melanoma growth by naloxone. Cancer Lett. 1989 Feb;44(2):137-42. doi: 10.1016/0304-3835(89)90008-6. pMID: 2920373.	Modulation of murine melanoma growth by naloxone	A.J. Murgo	1989
	207	Fiore G, Ghelardini C, Bruni G, Guarna M, Bianchi E. Differentiation state affects morphine induced cell regulation in neuroblastoma cultured cells. Neurosci Lett. 2013 Oct 25;555:51-6. doi: 10.1016/j.neulet.2013.07.039. Epub 2013 Aug 6. pMID: 23932892.	Differentiation state affects morphine induced cell regulation in neuroblastoma cultured cells	Giovina Fiore, Carla Ghelardini, Giancarlo Bruni, Massimo Guarna, Enrica Bianchi	2013
	208	Leng J, Liu D, Zhang Y, Zhang Y, Yuan P, Tang C, Feng K, Zou L, Chen B. Molecular mechanism of morphine sulfate in promoting tumorigenesis and proliferation of human hepatocellular carcinoma cells. Panminerva Med. 2022 Jun;64(2):298-299. doi: 10.23736/S0031-0808.20.04221-4. Epub 2020 Dec 16. pMID: 33325670.	Molecular mechanism of morphine sulfate in promoting tumorigenesis and proliferation of human hepatocellular carcinoma cells	Junzhi LENG, Di LIU, Yubo ZHANG, Yawen ZHANG, Peng YUAN, Chaofeng TANG, Kai FENG, Lili ZOU, Bendong CHEN	2022
	209	Blishchenko EY, Sazonova OV, Kalinina OA, Moiseeva EV, Vass AA, Karelin AA, Ivanov VT. Antitumor effect of valorphin in vitro and in vivo: combined action with cytostatic drugs. Cancer Biol Ther. 2005 Jan;4(1):118-24. doi: 10.4161/cbt.4.1.1474. Epub 2005 Jan 16. pMID: 15662114.	Anti-tumor effect of valorphin in vitro and in vivo - Combined action with cytostatic drugs	Elena Yu. Blishchenko, Olga V. Sazonova, Olga A. Kalinina, Ekaterina V. Moiseeva, Arpad A. Vass, Andrey A. Karelin & Vadim T. Ivanov	2005
	210	Rousseau B, Murugan S, Palagani A, Sarkar DK. Beta 2 adrenergic receptor and mu opioid receptor interact to potentiate the aggressiveness of human breast cancer cell by activating the glycogen synthase kinase 3 signaling. Breast Cancer Res. 2022 May 14;24(1):33. doi: 10.1186/s13058-022-01526-y. pMID: 35568869; pMCID: pMC9107672.	Beta 2 adrenergic receptor and mu opioid receptor interact to potentiate the aggressiveness of human breast cancer cell by activating the glycogen synthase kinase 3 signaling.	Bénédicte Rousseau, Sengottuvelan Murugan, Ajay Palagani and Dipak K. Sarkar	2022
	211	Zagon IS, Jaglowski JR, Verderame MF, Smith JP, Leure-Dupree AE, McLaughlin PJ. Combination chemotherapy with gemcitabine and biotherapy with opioid growth factor (OGF) enhances the growth inhibition of pancreatic adenocarcinoma. Cancer Chemother Pharmacol. 2005 Nov;56(5):510-20. doi: 10.1007/s00280-005-1028-x. Epub 2005 Jun 10. pMID: 15947928.	Combination chemotherapy with gemcitabine and biotherapy with opioid growth factor (OGF) enhances the growth inhibition of pancreatic adenocarcinoma.	Ian S. Zagon Æ Jeffrey R. Jaglowski Michael F. Verderame Æ Jill P. Smith Alphonse E. Leure-duPree Æ Patricia J. McLaughlin	2005
	212	Wang Q, Liu Z, Tang S, Wu Z. Morphine suppresses the immune function of lung cancer by up-regulating MAEL expression. BMC Pharmacol Toxicol. 2022 Dec 7;23(1):92. doi: 10.1186/s40360-022-00632-z. pMID: 36476246; pMCID: pMC9730686.	Morphine suppresses the immune function of lung cancer by up-regulating MAEL expression.	Qichao Wang, Zhenfu Liu, Shuhong Tang and Zhen Wu	2022
	213	Huang H, Wang X, Zhang S, Bai X, Griffin N, Shan Y, Shan F. In vitro and in vivo killing effects of methionine enkephalin on osteosarcoma. Int Immunopharmacol. 2023 Dec;125(Pt B):111226. doi: 10.1016/j.intimp.2023.111226. Epub 2023 Nov 15. pMID: 37976597.	In vitro and in vivo killing effects of methionine enkephalin on osteosarcoma.	Hai Huang, Xiaonan Wang, Shuling Zhang, Xueli Bai, Noreen Griffin, Yuhua Shan, Fengping Shan	2023
	214	Koodie L, Ramakrishnan S, Roy S. Morphine suppresses tumor angiogenesis through a HIF-1alpha/p38MAPK pathway. Am J Pathol. 2010 Aug;177(2):984-97. doi: 10.2353/ajpath.2010.090621. Epub 2010 Jul 8. pMID: 20616349; pMCID: pMC2913371.	Morphine suppresses tumor angiogenesis through a HIF-1α/p38MAPK pathway	Lisa Koodie, Sundaram Ramakrishnan, and Sabita Roy	2010
	215	Hitosugi N, Nagasaka H, Sakagami H, Matsumoto I, Kawase M. Analysis of apoptosis signaling pathway in human cancer cells by codeinone, a synthetic derivative of codeine. Anticancer Res. 2003 May-Jun;23(3B):2569-76. pMID: 12894543.	Analysis of Apoptosis Signaling Pathway in Human Cancer Cells by Codeinone, a Synthetic Derivative of Codeine	NAOKO H IT O S U G I , H IR O SH I N A G A SAKA , H IR O S H I SAK A G A MI , ISAO MA T SUM OTO a nd MASAM I KAWASE	2003
	216	Kawase M, Sakagami H, Furuya K, Kikuchi H, Nishikawa H, Motohashi N, Morimoto Y, Varga A, Molnár J. Cell death-inducing activity of opiates in human oral tumor cell lines. Anticancer Res. 2002 Jan-Feb;22(1A):211-4. pMID: 12017290.	Cell Death-inducing Activity of Opiates in Human Oral Tumor Cell Lines	MASAMI KAWASE, HIROSHI SAKAGAMI, KENICHIRO FURUYA, HIROTAKA KIKUCHI, HIROFUMI NISHIKAWA, NOBORU MOTOHASHI, YASUNORI MORIMOTO, ANDREAS VARGA and JOSEPH MOLNÀR	2002
	217	Takeuchi R, Hoshijima H, Onuki N, Nagasaka H, Chowdhury SA, Kawase M, Sakagami H. Effect of anticancer agents on codeinone-induced apoptosis in human cancer cell lines. Anticancer Res. 2005 Nov-Dec;25(6B):4037-41. pMID: 16309196.	Effect of Anticancer Agents on Codeinone-induced Apoptosis in Human Cancer Cell Lines	RISA TAKEUCHI, HIROSHI HOSHIJIMA, NORIKO ONUKI, HIROSHI NAGASAKA, SHAHEAD ALI CHOWDHURY, MASAMI KAWASE and HIROSHI SAKAGAMI	2005
	218	Malkova NV, Krasnova SB, Navolotskaya EV, Zargarova TA, Prasolov VS. Effect of beta-endorphin and beta-endorphin-like peptide immunorphin on the growth of human leukemic cells in vitro. Russ J Immunol. 2002 Oct;7(3):239-44. pMID: 12674933.	Effect of beta-endorphin and beta-endorphin-like peptide immunorphin on the growth of human leukemic cells in vitro	Malkova NV; Krasnova SB; Navolotskaya EV; Zargarova TA; Prasolov VS	2002
	219	Kuramochi T, Sano M, Kajiwara I, Oshima Y, Itaya T, Kim J, Ichimaru Y, Kitajima O, Masamune A, Ijichi H, Suzuki T. Effects of tramadol via a µ-opioid receptor on pancreatic ductal adenocarcinoma in vitro and in vivo. Reg Anesth Pain Med. 2024 Mar 4;49(3):200-208. doi: 10.1136/rapM-2023-104511. pMID: 37353355.	Effects of tramadol via a μ-opioid receptor on pancreatic ductal adenocarcinoma in vitro and in vivo	Tomoya Kuramochi, Makoto Sano, Ichie Kajiwara, Yukino Oshima, Tomoaki Itaya, Jinsuk Kim, Yoshimi Ichimaru, Osamu Kitajima, Atsushi Masamune, Hideaki Ijichi, Takahiro Suzuki	2023
	220	Baig AM, Rana Z, Mannan MM, Khaleeq A, Nazim F, Katyara P, Abbas F. Future Oncotargets: Targeting Overexpressed Conserved Protein Targets in Androgen Independent Prostate Cancer Cell Lines. Anticancer Agents Med Chem. 2020;20(8):1017-1027. doi: 10.2174/1871520620666200409142239. pMID: 32271699.	Future Oncotargets: Targeting Overexpressed Conserved Protein Targets in Androgen Independent Prostate Cancer Cell Lines	Abdul M. Baig, Zohaib Rana, Mohammad M. Mannan, Areeba Khaleeq, Fizza Nazim, Preet Katyara and Farhat Abbas	2020,
	221	Dong W, Zhang D, Zhu A, Hu Y, Li W. High Concentration of Dezocine Induces Immune Escape of Lung Cancer and Promotes Glucose Metabolism through Up-Regulating PD-L1 and Activating the NF-κB Pathway. Curr Mol Med. 2022;22(10):919-928. doi: 10.2174/1566524022666211222155118. pMID: 34951362.	High Concentration of Dezocine Induces Immune Escape of Lung Cancer and Promotes Glucose Metabolism through Up-Regulating PD-L1 and Activating the NF-κB Pathway	Weiping Dong, Dong Zhang, Aiyun Zhu, Yanli Hu and Wei Li	2022
	222	Hatsukari I, Hitosugi N, Matsumoto I, Nagasaka H, Sakagami H. Induction of early apoptosis marker by morphine in human lung and breast carcinoma cell lines. Anticancer Res. 2003 May-Jun;23(3B):2413-7. pMID: 12894522.	Induction of early apoptosis marker by morphine in human lung and breast carcinoma cell lines	Hatsukari I; Hitosugi N; Matsumoto I; Nagasaka H; Sakagami H	2003
	223	Kua VMD, Rasul A, Sreenivasan S, Rasool B, Younis T, Lai NS. Methadone hydrochloride and leukemia cells: Effects on cell viability, DNA fragmentation and apoptotic proteins expression level. Pak J Pharm Sci. 2019 Jul;32(4(Supplementary)):1797-1803. pMID: 31680075.	Methadone hydrochloride and leukemia cells: Effects on cell viability, DNA fragmentation and apoptotic proteins expression level	Vee May Dianne Kua, Azhar Rasul, Sasidharan Sreenivasan, Bilal Rasool, Tahira Younis and Ngit Shin Lai	2019
	224	Guo X, Zou X, Zhang LB, Peng J, Liu R, Tang HJ. Nalbuphine Suppressed Cell Proliferation, Migration, and Epitheli...: Ingenta Connect. Ingentaconnectcom [Internet]. 2020 [cited 2024 Oct 8];10(9). Available from: https://www.ingentaconnect.com/contentone/asp/jbte/2020/00000010/00000009/art00004	Nalbuphine Suppressed Cell Proliferation, Migration,and Epithelial-Mesenchymal Transition of Lung Cancer Cells via Up-Regulating G Protein Subunit Gamma 2	Xin Guo, Xi Zou, Li-Bin Zhang, Jun Peng, Rui Liu, and Hui-Jie Tang	2020
	225	Xiao J, Wang W, Dan J. Nalbuphine Suppresses Leukemia Stem Cells and Acts Synergistically with Chemotherapy Drugs via Inhibiting Ras/Raf/Mek/Erk Pathway. Anticancer Agents Med Chem. 2023;23(8):922-928. doi: 10.2174/1871520623666221213120258. pMID: 36515024.	Nalbuphine Suppresses Leukemia Stem Cells and Acts Synergistically with Chemotherapy Drugs via Inhibiting Ras/Raf/Mek/Erk Pathway	Jinliang Xiao, Weilian Wang and Jiapeng Dan	2023
	226	Yang S, Li Z, Pan M, Ma J, Pan Z, Zhang P, Cao W. Repurposing of Antidiarrheal Loperamide for Treating Melanoma by Inducing Cell Apoptosis and Cell Metastasis Suppression In vitro and In vivo. Curr Cancer Drug Targets. 2024;24(10):1015-1030. doi: 10.2174/0115680096283086240116093400. pMID: 38303527.	Repurposing of Antidiarrheal Loperamide for Treating Melanoma by Inducing Cell Apoptosis and Cell Metastasis Suppression In Vitro and In Vivo	Shuping Yang, Zhi Li, Mingyue Pan, Jing Ma, Zeyu Pan, Peng Zhang, and Weiling Cao	2024
	227	Recep Demirgan, Karagöz A, Murat Pekmez, Evren Önay-Uçar, Fulya Tuğba Artun, Çağlayan Gürer, et al. In vitro anticancer activity and cytotoxicity of some papaver alkaloids on cancer and normal cell lines. African Journal of Traditional Complementary and Alternative Medicines [Internet]. 2016 Mar 16 [cited 2024 Oct 8];13(3):22–2. Available from: https://www.ajol.info/index.php/ajtcam/article/view/…	In vitro anticancer activity and cytotoxicity of some papaver alkaloids on cancer and normal cell lines	Recep Demirgan, Ali Karagöz, Murat Pekmez, Evren Önay-Uçar, Fulya Tuğba Artun, Çağlayan Gürer3 and Afife Mat	2016
	228	Taghavi SF, Shahsavari Z, Adjaminezhad-Fard F, Ghorbani M, Ghorbanhosseini SS, Salimi V, Tavakoli-Yaraki M. Evaluating the expression pattern of the opioid receptor in pituitary neuroendocrine tumors (PitNET) and the role of morphine and naloxone in the regulation of pituitary cell line growth and apoptosis. Biomed Pharmacother. 2023 Jan;157:114022. doi: 10.1016/j.biopha.2022.114022. Epub 2022 No…	Evaluating the expression pattern of the opioid receptor in pituitary neuroendocrine tumors (PitNET) and the role of morphine and naloxone in the regulation of pituitary cell line growth and apoptosis	S. Fahimeh Taghavi, Zahra Shahsavari, Fatemeh Adjaminezhad-Fard, Mohammad Ghorbani, Seyedeh Sara Ghorbanhosseini, Vahid Salimi, Masoumeh Tavakoli-Yaraki	2023
	229	Debruyne D, Leroy A, DE Wever O, Vakaet L, Mareel M, Bracke M. Direct effects of delta opioid receptor agonists on invasion-associated activities of HCT-8/E11 colon cancer cells. Anticancer Res. 2010 Jan;30(1):9-17. pMID: 20150612.	Direct effects of delta opioid receptor agonists on invasion-associated activities of HCT-8/E11 colon cancer cells	DELPHINE DEBRUYNE, ANCY LEROY, OLIVIER DE WEVER, LUC VAKAET, MARC MAREEL and MARC BRACKE	2010
	230	Diao CT, Li L, Lau SY, Wong TM, Wong NS. kappa-Opioid receptor potentiates apoptosis via a phospholipase C pathway in the CNE2 human epithelial tumor cell line. Biochim Biophys Acta. 2000 Dec 11;1499(1-2):49-62. doi: 10.1016/s0167-4889(00)00107-5. pMID: 11118638.	κ-Opioid receptor potentiates apoptosis via a phospholipase C pathway in the CNE2 human epithelial tumor cell line	Catherine Tei Mei Diao, Lan Li, See Yan Lau, Tak Ming Wong, Nai Sum Wong	2000

## Sheet: Table 3
Number	Citation	Title	Authors	Year	Cell line	Species of origin	Organ of origin	Opioid intervention	Opioid type	Concentraction	Units	Duration	Units	Assay type	Assay details	Effect on growth/proliferation/viability/apoptosis/cytotoxicity	Effect on metastasis/migration/invasion	Stem cell activity/Clonogenicity	dose dependency of at least one parameter	Time dependency of at least one parameter		Statistical test present	Statistical significance of at least one parameter		Organ of origin	Opium vs non-opium related	Agonist/Antagonist/Peptide	nM, μM, mM	nM, μM, mM (Final)	Range of units as 'combination'	Duration of exposure for growth & metastasis	# cell lines x # agonist/antagonist	Overall Effect
1	Zhang H-W, Wang F, Zhou Y-Q, Xu S-P, Yu S-Y and Zhang Z-G (2021) Morphine Suppresses Liver Cancer Cell Tumor Properties In Vitro and In Vivo. Front. Oncol. 11:666446. doi: 10.3389/fonc.2021.666446	Morphine Suppresses Liver Cancer Cell Tumor Properties In Vitro and In Vivo	Hao-Wen Zhang, Fei Wang, Ya-Qun Zhou, San-Ping Xu, Shi-Ying Yu, Zhan-Guo Zhang	2021	Hep3B	Human	Liver	Morphine	agonist	0,5,10	μM	24,48,72	hours	CCk-8; Transwell; FACSCaliber Cytometer; Sphere formation	Viability; Migration; Invasion; Apoptosis; Stem cell activity	decreased*	decreased*	decreased*	Yes from graph	N/A		Yes	Yes		Liver	Non-opium related	agonist	μM	μM	μM	short	1	Anti-cancer
					HepG2	Human	Liver	Morphine	agonist	0,5,10	μM	24,48,72	hours	CCk-8; Transwell; FACSCaliber Cytometer; Sphere formation	Viability; Migration; Invasion; Apoptosis; Stem cell activity	decreased*	decreased*	decreased*	Yes from graph	N/A		Yes	Yes		Liver	Non-opium related	agonist	μM	μM	μM	short	1	Anti-cancer
2	Blishchenko E, Sazonova O, Surovoy A, Khaidukov S, Sheikine Y, Sokolov D, Freidlin I, Philippova M, Vass A, Karelin A, Ivanov V. Antiproliferative action of valorphin in cell cultures. J Pept Sci. 2002 Aug;8(8):438-52. doi: 10.1002/psc.402. pMID: 12212807.	Antiproliferative action of valorphin in cell cultures	Elena Blishchenko, Olga Sazonova, Andrei Surovoy, Sergei Khaidukov, Yury Sheikine, Dmitry Sokolov, Irina Freidlin, Marina Philippova, Arpad Vass, Andrei Karelin, Vadim Ivanov	2002	MCF7	Human	Breast	Valorphin	peptide	1,	μM	18-24,96	hours	Trypan Blue Inclusion; Sulforhodamine B	Cytotoxicity; Proliferation	decreased* (55%)	N/A	N/A	N/A	N/A		Yes	Yes		Breast	Non-opium related	peptide	μM	μM	μM	short	1	Anti-cancer
					MCF7	Human	Breast	Valorphin	peptide	1,	μM	18-24,96	hours	Trypan Blue Inclusion; Sulforhodamine B	Cytotoxicity; Proliferation	decreased* (55%)	N/A	N/A	N/A	N/A		Yes	Yes		Breast	Non-opium related	peptide	μM	μM	μM	moderate	1	Anti-cancer
					A549	Human	Lung	Valorphin	peptide	1,	μM	18-24,96	hours	Trypan Blue Inclusion; Sulforhodamine B; Colony Formation	Cytotoxicity; Proliferation; Clonogenicity	decreased* (47%)	N/A	decreased (49%)	N/A	N/A		Yes	Yes		Lung	Opium-related	peptide	μM	μM	μM	short	1	Anti-cancer
					A549	Human	Lung	Valorphin	peptide	1,	μM	18-24,96	hours	Trypan Blue Inclusion; Sulforhodamine B; Colony Formation	Cytotoxicity; Proliferation; Clonogenicity	decreased* (47%)	N/A	decreased (49%)	N/A	N/A		Yes	Yes		Lung	Opium-related	peptide	μM	μM	μM	moderate	1	Anti-cancer
					M3	Murine	Skin	Valorphin	peptide	1,	μM	18-24,96	hours	Trypan Blue Inclusion; Sulforhodamine B	Cytotoxicity; Proliferation	decreased* (42%)	N/A	N/A	N/A	N/A		Yes	Yes		Skin	Non-opium related	peptide	μM	μM	μM	short	1	Anti-cancer
					M3	Murine	Skin	Valorphin	peptide	1,	μM	18-24,96	hours	Trypan Blue Inclusion; Sulforhodamine B	Cytotoxicity; Proliferation	decreased* (42%)	N/A	N/A	N/A	N/A		Yes	Yes		Skin	Non-opium related	peptide	μM	μM	μM	moderate	1	Anti-cancer
					pMBC	Murine	Breast	Valorphin	peptide	1,	μM	18-24	hours	Trypan Blue Inclusion	Cytotoxicity	decreased* (42%)	N/A	N/A	N/A	N/A		Yes	Yes		Breast	Non-opium related	peptide	μM	μM	μM	short	1	Anti-cancer
					WEHI-3	Murine	Blood	Valorphin	peptide	1,	μM	18-24	hours	Trypan Blue Inclusion	Cytotoxicity	decreased* (38%)	N/A	N/A	N/A	N/A		Yes	Yes		Blood	Non-opium related	peptide	μM	μM	μM	short	1	Anti-cancer
					K562	Human	Blood	Valorphin	peptide	1,	μM	18-24	hours	Trypan Blue Inclusion	Cytotoxicity	decreased* (27%)	N/A	N/A	N/A	N/A		Yes	Yes		Blood	Non-opium related	peptide	μM	μM	μM	short	1	Anti-cancer
					HL-60	Human	Blood	Valorphin	peptide	1,	μM	18-24	hours	Trypan Blue Inclusion	Cytotoxicity	decreased* (23%)	N/A	N/A	N/A	N/A		Yes	Yes		Blood	Non-opium related	peptide	μM	μM	μM	short	1	Anti-cancer
3	Lazarczyk M, Matyja E, Lipkowski AW. A comparative study of morphine stimulation and biphalin inhibition of human glioblastoma T98G cell proliferation in vitro. Peptides. 2010 Aug;31(8):1606-12. doi: 10.1016/j.peptides.2010.05.002. Epub 2010 May 24. pMID: 20580757.	A comparative study of morphine stimulation and biphalin inhibition of human glioblastoma T98G cell proliferation in vitro	Marzena Lazarczyka, Ewa Matyjaa, Andrzej W. Lipkowskib	2010	T98G	Human	Brain	Biphalin	peptide	50,250,500;1,10,20,40	nM;μM	4;7	days	more effective at μM	Proliferation; Clonogenicity	decreased*	N/A	decreased*	Yes	Yes from graph		Yes	Yes		Brain	Non-opium related	peptide	nM; μM	nM	combination	moderate	1	Anti-cancer
					T98G	Human	Brain	Biphalin	peptide	50,250,500;1,10,20,40	nM;μM	4;7	days	more effective at μM	Proliferation; Clonogenicity	decreased*	N/A	decreased*	Yes	Yes from graph		Yes	Yes		Brain	Non-opium related	peptide	nM; μM	μM	combination	moderate	1	Anti-cancer
					T98G	Human	Brain	Morphine	agonist	50,250,500;1,10,20,40	nM;μM	4;7	days	more effective at μM	Proliferation; Clonogenicity	increased*	N/A	no effect	Yes	Yes from graph		Yes	Yes		Brain	Non-opium related	agonist	nM; μM	nM	combination	moderate	1	Pro-cancer
					T98G	Human	Brain	Morphine	agonist	50,250,500;1,10,20,40	nM;μM	4;7	days	more effective at μM	Proliferation; Clonogenicity	increased*	N/A	no effect	Yes	Yes from graph		Yes	Yes		Brain	Non-opium related	agonist	nM; μM	μM	combination	moderate	1	Pro-cancer
4	Edwards KA, Havelin JJ, Mcintosh MI, Ciccone HA, Pangilinan K, Imbert I, Largent-Milnes TM, King T, Vanderah TW, Streicher JM. A Kappa Opioid Receptor Agonist Blocks Bone Cancer Pain Without Altering Bone Loss, Tumor Size, or Cancer Cell Proliferation in a Mouse Model of Cancer-Induced Bone Pain. J Pain. 2018 Jun;19(6):612-625. doi: 10.1016/j.jpain.2018.01.002. Epub 2018 Jan 31. pMID: 29371114.	A Kappa Opioid Receptor Agonist Blocks Bone Cancer Pain Without Altering Bone Loss, Tumor Size, or Cancer Cell Proliferation in a Mouse Model of Cancer-Induced Bone Pain	Katie A. Edwards, Joshua J. Havelin, Mary I. Mcintosh, Haley A. Ciccone, Kathlene Pangilinan, Ian Imbert, Tally M. Largent-Milnes, Tamara King, Todd W. Vanderah, and John M. Streicher	2018	66.1;	Murine	Breast	U50,488	agonist	1 – 1; 100	μM–mM; μM	24,48,72	hours	MTS;	Proliferation;	decreased	N/A	N/A	Yes from graph	Yes from graph		Yes	Yes		Breast	Non-opium related	agonist	μM–mM; μM	μM	μM	short	1	Anti-cancer
					A549	Human	Lung	U50,488; U50,488 + norBNI	agonist	1 – 1; 100	μM–mM; μM	24,48,72	hours	MTS;	Proliferation;	decreased	N/A	N/A	Yes from graph	Yes from graph		Yes	Yes		Lung	Opium-related	agonist	μM–mM; μM	μM	μM	short	1	Anti-cancer
					A549	Human	Lung	norBNI	antagonist	100,	μM	24,48,72	hours	MTS;	Proliferation;	no effect	N/A	N/A	N/A	N/A		Yes	N/A		Lung	Opium-related	antagonist	μM	μM	μM	short	1	No effect
					LNCaP	Human	Prostate	U50,488; U50,488 + norBNI	agonist	1 – 1; 100	μM–mM; μM	24,48,72	hours	MTS;	Proliferation;	decreased	N/A	N/A	Yes from graph	Yes from graph		Yes	Yes		Prostate	Non-opium related	agonist	μM–mM; μM	μM	μM	short	1	Anti-cancer
					LNCaP	Human	Prostate	norBNI	antagonist	100,	μM	24,48,72	hours	MTS;	Proliferation;	no effect	N/A	N/A	N/A	N/A		Yes	N/A		Prostate	Non-opium related	antagonist	μM	μM	μM	short	1	No effect
					MCF7	Human	Breast	U50,488; U50,488 + norBNI	agonist	1 – 1; 100	μM–mM; μM	24,48,72	hours	MTS;	Proliferation;	decreased	N/A	N/A	Yes from graph	Yes from graph		Yes	Yes		Breast	Non-opium related	agonist	μM–mM; μM	μM	μM	short	1	Anti-cancer
					MCF7	Human	Breast	norBNI	antagonist	100,	μM	24,48,72	hours	MTS;	Proliferation;	no effect	N/A	N/A	N/A	N/A		Yes	N/A		Breast	Non-opium related	antagonist	μM	μM	μM	short	1	No effect
					MDA-MB-231	Human	Breast	U50,488; U50,488 + norBNI	agonist	1 – 1; 100	μM–mM; μM	24,48,72	hours	MTS;	Proliferation;	decreased*	N/A	N/A	Yes from graph	Yes from graph		Yes	Yes		Breast	Non-opium related	agonist	μM–mM; μM	μM	μM	short	1	Anti-cancer
					MDA-MB-231	Human	Breast	norBNI	antagonist	100,	μM	24,48,72	hours	MTS;	Proliferation;	no effect	N/A	N/A	N/A	N/A		Yes	N/A		Breast	Non-opium related	antagonist	μM	μM	μM	short	1	No effect
					SK-BR-3	Human	Breast	U50,488; U50,488 + norBNI	agonist	1 – 1; 100	μM–mM; μM	24,48,72	hours	MTS;	Proliferation;	decreased	N/A	N/A	Yes from graph	Yes from graph		Yes	Yes		Breast	Non-opium related	agonist	μM–mM; μM	μM	μM	short	1	Anti-cancer
					SK-BR-3	Human	Breast	norBNI	antagonist	100,	μM	24,48,72	hours	MTS;	Proliferation;	no effect	N/A	N/A	N/A	N/A		Yes	N/A		Breast	Non-opium related	antagonist	μM	μM	μM	short	1	No effect
					LNCap	Human	Prostate	GR89696 fumarate	agonist	10, 100	μM	24,48,72	hours	MTS;	Proliferation;	no effect	N/A	N/A	N/A	N/A		Yes	N/A		Prostate	Non-opium related	agonist	μM	μM	μM	short	1	No effect
					MCF7	Human	Breast	GR89696 fumarate	agonist	10, 100	μM	24,48,73	hours	MTS;	Proliferation;	no effect	N/A	N/A	N/A	N/A		Yes	N/A		Breast	Non-opium related	agonist	μM	μM	μM	short	1	No effect
					MDA-MB-231	Human	Breast	GR89696 fumarate	agonist	10, 100	μM	24,48,72	hours	MTS;	Proliferation;	decreased	N/A	N/A	Yes from graph	Yes from graph		Yes	Yes		Breast	Non-opium related	agonist	μM	μM	μM	short	1	Anti-cancer
					SK-BR-3	Human	Breast	GR89696 fumarate	agonist	10, 100	μM	24,48,72	hours	MTS;	Proliferation;	decreased	N/A	N/A	Yes from graph	Yes from graph		Yes	Yes		Breast	Non-opium related	agonist	μM	μM	μM	short	1	Anti-cancer
					A549	Human	Lung	GR89696 fumarate	agonist	10, 100	μM	24,48,73	hours	MTS;	Proliferation;	decreased	N/A	N/A	Yes from graph	Yes from graph		Yes	Yes		Lung	Opium-related	agonist	μM	μM	μM	short	1	Anti-cancer
5	Zhang S, Huang H, Handley M, Griffin N, Bai X, Shan F. A novel mechanism of lung cancer inhibition by methionine enkephalin through remodeling the immune status of the tumor microenvironment. Int Immunopharmacol. 2021 Oct;99:107999. doi: 10.1016/j.intimp.2021.107999. Epub 2021 Jul 24. pMID: 34315116.	A novel mechanism of lung cancer inhibition by methionine enkephalin through remodeling the immune status of the tumor microenvironment	Shuling Zhang, Hai Huang, Mike Handley, Noreen Griffin, Xueli Bai, Fengping Shan	2021	A549	Human	Lung	Methionine enkephalin (MENK)	peptide	0, 1, 2.5, 5, 7.5, 10, and 12.5; 6	mg/mL	24,48,72,96; 2	hours; weeks	CCk-8; Colony Formation; Annexin	Viability; Clonogenicity; Apoptosis	decreased	N/A	decreased*	Yes	Yes		Yes	Yes		Lung	Opium-related	peptide	mM	mM	mM	short	1	Anti-cancer
					A549	Human	Lung	Methionine enkephalin (MENK)	peptide	0, 1, 2.5, 5, 7.5, 10, and 12.5; 7	mg/mL	24,48,72,96; 3	hours; weeks	CCk-8; Colony Formation; Annexin	Viability; Clonogenicity; Apoptosis	decreased	N/A	decreased*	Yes	Yes		Yes	Yes		Lung	Opium-related	peptide	mM	mM	mM	moderate	1	Anti-cancer
					H1975	Human	Lung	Methionine enkephalin (MENK)	peptide	0, 1, 2.5, 5, 7.5, 10, and 12.5; 6	mg/mL	24,48,72,96; 2	hours; weeks	CCk-8; Colony Formation; Annexin	Viability; Clonogenicity; Apoptosis	decreased	N/A	decreased*	Yes	Yes		Yes	Yes		Lung	Opium-related	peptide	mM	mM	mM	short	1	Anti-cancer
					H1975	Human	Lung	Methionine enkephalin (MENK)	peptide	0, 1, 2.5, 5, 7.5, 10, and 12.5; 6	mg/mL	24,48,72,96; 2	hours; weeks	CCk-8; Colony Formation; Annexin	Viability; Clonogenicity; Apoptosis	decreased	N/A	decreased*	Yes	Yes		Yes	Yes		Lung	Opium-related	peptide	mM	mM	mM	moderate	1	Anti-cancer
					Lewis	Murine	Lung	Methionine enkephalin (MENK)	peptide	0, 1, 2.5, 5, 7.5, 10, and 12.5	mg/mL	24,48,72,96	hours	CCk-8	Viability	decreased	N/A	N/A	Yes	Yes		Yes	Yes		Lung	Opium-related	peptide	mM	mM	mM	short	1	Anti-cancer
					Lewis	Murine	Lung	Methionine enkephalin (MENK)	peptide	0, 1, 2.5, 5, 7.5, 10, and 12.5	mg/mL	24,48,72,96	hours	CCk-8	Viability	decreased	N/A	N/A	Yes	Yes		Yes	Yes		Lung	Opium-related	peptide	mM	mM	mM	moderate	1	Anti-cancer
6	Wong R, Turlova E, Feng ZP, Rutka JT, Sun HS. Activation of TRpM7 by naltriben enhances migration and invasion of glioblastoma cells. Oncotarget. 2017 Feb 14;8(7):11239-11248. doi: 10.18632/oncotarget.14496. pMID: 28061441; pMCID: pMC5355261.	Activation of TRpM7 by naltriben enhances migration and invasion of glioblastoma cells	Raymond Wong, Ekaterina Turlova, Zhong-Ping Feng, James T. Rutka, Hong- Shuo Sun	2017	U87	Human	Brain	Naltriben	antagonist	0,25,50,75,100; 50	μM	24; 0,4,8,12	hours	MTT; Scratch Wound; Matrigel	Viability; Proliferation; Migration; Invasion	decreased*	increased*	N/A	Yes	N/A		Yes	Yes		Brain	Non-opium related	antagonist	μM	μM	μM	short	1	Complex
7	Hatzoglou A, Bakogeorgou E, Hatzoglou C, Martin pM, Castanas E. Antiproliferative and receptor binding properties of alpha- and beta-casomorphins in the T47D human breast cancer cell line. Eur J Pharmacol. 1996 Aug 29;310(2-3):217-23. doi: 10.1016/0014-2999(96)00339-1. pMID: 8884220.	Antiproliferative and receptor binding properties of α- and β-casomorphins in the T47D human breast cancer cell line	Anastassia Hatzoglou, Efstathla Bakogeorgou, Chryssa Hatzoglou, Pierre-Mane Martin, Elias Castanas	1996	T47D	Human	Breast	α-casein-(90-95)	peptide	10^-12 – 10-6	M	4,	days	Tetrazolium Salt;	Proliferation;	decreased	N/A	N/A	Yes	N/A		N/A	N/A		Breast	Non-opium related	peptide	pM;μM	pM	combination	moderate	1	Anti-cancer
					T47D	Human	Breast	α-casein-(90-95)	peptide	10^-12 – 10-6	M	4,	days	Tetrazolium Salt;	Proliferation;	decreased	N/A	N/A	Yes	N/A		N/A	N/A		Breast	Non-opium related	peptide	pM;μM	nM	combination	moderate	2	Anti-cancer
					T47D	Human	Breast	α-casein-(90-95)	peptide	10^-12 – 10-6	M	4,	days	Tetrazolium Salt;	Proliferation;	decreased	N/A	N/A	Yes	N/A		N/A	N/A		Breast	Non-opium related	peptide	pM;μM	μM	combination	moderate	3	Anti-cancer
					T47D	Human	Breast	α-casein-(90-96)	peptide	10^-12 – 10-6	M	4,	days	Tetrazolium Salt;	Proliferation;	decreased	N/A	N/A	Yes	N/A		N/A	N/A		Breast	Non-opium related	peptide	pM;μM	pM	combination	moderate	1	Anti-cancer
					T47D	Human	Breast	α-casein-(90-96)	peptide	10^-12 – 10-6	M	4,	days	Tetrazolium Salt;	Proliferation;	decreased	N/A	N/A	Yes	N/A		N/A	N/A		Breast	Non-opium related	peptide	pM;μM	nM	combination	moderate	2	Anti-cancer
					T47D	Human	Breast	α-casein-(90-96)	peptide	10^-12 – 10-6	M	4,	days	Tetrazolium Salt;	Proliferation;	decreased	N/A	N/A	Yes	N/A		N/A	N/A		Breast	Non-opium related	peptide	pM;μM	μM	combination	moderate	3	Anti-cancer
					T47D	Human	Breast	β-casomorphin	peptide	10^-12 – 10-6	M	4,	days	Tetrazolium Salt;	Proliferation;	decreased	N/A	N/A	Yes	N/A		N/A	N/A		Breast	Non-opium related	peptide	pM;μM	pM	combination	moderate	1	Anti-cancer
					T47D	Human	Breast	β-casomorphin	peptide	10^-12 – 10-6	M	4,	days	Tetrazolium Salt;	Proliferation;	decreased	N/A	N/A	Yes	N/A		N/A	N/A		Breast	Non-opium related	peptide	pM;μM	nM	combination	moderate	2	Anti-cancer
					T47D	Human	Breast	β-casomorphin	peptide	10^-12 – 10-6	M	4,	days	Tetrazolium Salt;	Proliferation;	decreased	N/A	N/A	Yes	N/A		N/A	N/A		Breast	Non-opium related	peptide	pM;μM	μM	combination	moderate	3	Anti-cancer
					T47D	Human	Breast	β-casomorphin-(1-5)	peptide	10^-12 – 10-6	M	4,	days	Tetrazolium Salt;	Proliferation;	decreased	N/A	N/A	Yes	N/A		N/A	N/A		Breast	Non-opium related	peptide	pM;μM	pM	combination	moderate	1	Anti-cancer
					T47D	Human	Breast	β-casomorphin-(1-5)	peptide	10^-12 – 10-6	M	4,	days	Tetrazolium Salt;	Proliferation;	decreased	N/A	N/A	Yes	N/A		N/A	N/A		Breast	Non-opium related	peptide	pM;μM	nM	combination	moderate	2	Anti-cancer
					T47D	Human	Breast	β-casomorphin-(1-5)	peptide	10^-12 – 10-6	M	4,	days	Tetrazolium Salt;	Proliferation;	decreased	N/A	N/A	Yes	N/A		N/A	N/A		Breast	Non-opium related	peptide	pM;μM	μM	combination	moderate	3	Anti-cancer
					T47D	Human	Breast	Mophiceptin	peptide	10^-12 – 10-6	M	4,	days	Tetrazolium Salt;	Proliferation;	decreased	N/A	N/A	Yes	N/A		N/A	N/A		Breast	Non-opium related	peptide	pM;μM	pM	combination	moderate	1	Anti-cancer
					T47D	Human	Breast	Mophiceptin	peptide	10^-12 – 10-6	M	4,	days	Tetrazolium Salt;	Proliferation;	decreased	N/A	N/A	Yes	N/A		N/A	N/A		Breast	Non-opium related	peptide	pM;μM	nM	combination	moderate	1	Anti-cancer
					T47D	Human	Breast	Mophiceptin	peptide	10^-12 – 10-6	M	4,	days	Tetrazolium Salt;	Proliferation;	decreased	N/A	N/A	Yes	N/A		N/A	N/A		Breast	Non-opium related	peptide	pM;μM	μM	combination	moderate	1	Anti-cancer
8	Cui P, Xin D, Li F, Deng L, Gao Y. Butorphanol Suppresses the Proliferation and Migration of Osteosarcoma by Promoting the Expression of piRNA hsa_piR_006613. Front Oncol. 2022 Feb 24;12:775132. doi: 10.3389/fonc.2022.775132. pMID: 35280771; pMCID: pMC8912933.	Butorphanol Suppresses the Proliferation and Migration of Osteosarcoma by Promoting the Expression of piRNA hsa_piR_006613	Pengfei Cui, Deqian Xin, Fu Li, Lin Deng, Yujie Gao	2022	MG63	Human	Bone	Butorphanol	agonist;antagonist	0,5,10,20,40,60	μg/ml	12,24,48,72	hours	CCk-8; Colony Formation; Scratch; Transwell	Proliferation; Clonogenicity; Migration;	decreased*	decreased*	decreased*	Yes from graph	Yes from graph		Yes	Yes		Bone	Non-opium related	agonist	μM	μM	μM	short	1	Anti-cancer
					U2OS	Human	Bone	Butorphanol	agonist;antagonist	0,5,10,20,40,60	μg/ml	12,24,48,72	hours	CCk-8; Colony Formation; Scratch; Transwell	Proliferation; Clonogenicity; Migration;	decreased*	decreased*	decreased*	Yes from graph	Yes from graph		Yes	Yes		Bone	Non-opium related	agonist	μM	μM	μM	short	1	Anti-cancer
9	Guo P, Hu Q, Wang J, Hai L, Nie X, Zhao Q. Butorphanol inhibits angiogenesis and migration of hepatocellular carcinoma and regulates MAPK pathway. J Antibiot (Tokyo). 2022 Nov;75(11):626-634. doi: 10.1038/s41429-022-00565-z. Epub 2022 Sep 22. pMID: 36131028.	Butorphanol inhibits angiogenesis and migration of hepatocellular carcinoma and regulates MAPK pathway	Peilei Guo, Qiangfu Hu, Jiandong Wang, Longzhu Hai, Xiaohong Nie, Qingyuan Zhao	2022	Hep3B	Human	Liver	Butorphanol	agonist;antagonist	10,20,40	μg/ml	24,	hours	CCk-8; EdU Staining; Colony Formation; Transwell	Viability; Proliferation; Clonogenicity; Migration	decreased*	decreased*	decreased*	Yes	N/A		Yes	Yes		Liver	Non-opium related	agonist	μM	μM	μM	short	1	Anti-cancer
					SNU-387	Human	Liver	Butorphanol	agonist;antagonist	10,20,40	μg/ml	24,	hours	CCk-8; EdU Staining; Colony Formation; Transwell	Viability; Proliferation; Clonogenicity; Migration	decreased*	decreased*	decreased*	Yes	N/A		Yes	Yes		Liver	Non-opium related	agonist	μM	μM	μM	short	1	Anti-cancer
10	Wang B, Li Y, Shen Y, Xu Y, Zhang C. Butorphanol Inhibits the Malignant Biological Behaviors of Ovarian Cancer Cells via Down-Regulating the Expression of TMEFF1. Onco Targets Ther. 2020 Oct 28;13:10973-10981. doi: 10.2147/OTT.S244928. pMID: 33149612; pMCID: pMC7604863.	Butorphanol Inhibits the Malignant Biological Behaviors of Ovarian Cancer Cells via Down-Regulating the Expression of TMEFF1	Baosheng Wang Yuwen Li, Yangyang Shen, Yong Xu, Chuanfeng Zhang	2020	ES-2	Human	Ovaries	Butorphanol	agonist;antagonist	0.2.5,5,10,20,30,40,50,60,80,120,200	μg/ml	24, 48, 72	hours	CCk-8; Colony Formation; Transwell; Scratch; Flow Cytometry	Viability; Clonogenicity; Migration; Apoptosis	decreased*	decreased*	decreased*	Yes from graph	Yes from graph		Yes	Yes		Ovaries	Non-opium related	agonist	μM	μM	μM	short	1	Anti-cancer
					SKOV3	Human	Ovaries	Butorphanol	agonist;antagonist	0.2.5,5,10,20,30,40,50,60,80,120,200	μg/ml	24, 48, 72	hours	CCk-8; Colony Formation; Transwell; Scratch; Flow Cytometry	Viability; Clonogenicity; Migration; Apoptosis	decreased*	decreased*	decreased*	Yes from graph	Yes from graph		Yes	Yes		Ovaries	Non-opium related	agonist	μM	μM	μM	short	1	Anti-cancer
11	Shi Y, Zhang Y, Yu S, Luo J, Pan Z, Wang X, Tian J. Activation of kappa opioid receptor (KOR) inhibits estrogen receptor (ER)-positive breast cancer through the KOR-ER-XBP1 pathway. Biomed Pharmacother. 2023 Nov;167:115462. doi: 10.1016/j.biopha.2023.115462. Epub 2023 Sep 12. pMID: 37708692.	Activation of kappa opioid receptor (KOR) inhibits estrogen receptor (ER)-positive breast cancer through the KOR-ER-XBP1 pathway	Yumiao Shi, Yiqi Zhang, Suyang Yu, Jiamei Luo, Zhiying Pan, Xiaoqiang Wang, Jie Tian	2023	MCF7	Human	Breast	U69593	agonist	0.1, 1, 10	μM	24, 48	hours	CCk-8; EdU; Flow Cytometry;	Proliferation; Apoptosis; Cloning Formation	decreased*	N/A	decreased*	N/A	Yes from graph		Yes	Yes		Breast	Non-opium related	agonist	μM	μM	μM	short	1	Anti-cancer
					T47D	Human	Breast	U69593	agonist	0.1, 1, 10	μM	24, 48	hours	CCk-8; EdU; Flow Cytometry;	Proliferation; Apoptosis; Cloning Formation	decreased*	N/A	decreased*	N/A	Yes from graph		Yes	Yes		Breast	Non-opium related	agonist	μM	μM	μM	short	1	Anti-cancer
12	Codignola A, Missale C, Spano P, Clementi F, Carbone E, Sher E. Activation of opioid receptors inhibits neuronal-like calcium channels, distal steps of secretion, and cell proliferation in human small cell lung carcinoma cells. Ann N Y Acad Sci. 1998 May 13;841:646-50. doi: 10.1111/j.1749-6632.1998.tb10996.x. pMID: 9668308.	Activation of opioid receptors inhibits neuronal-like calcium channels, distal steps of secretion, and cell proliferation in human small cell lung carcinoma cells	A Codignola, C Missale, P Spano, F Clementi, E Carbone, E Sher	1998	GLC8	Human	Lung	DPDPE	peptide	10^-10 – 10^-5	M	12;1-5	hours;days	[3H]-thymidine	Proliferation;	decreased	N/A	N/A	Yes from graph	Yes from graph		N/A	N/A		Lung	Opium-related	peptide	nM; μM	nM	combination	short	1	Anti-cancer
					GLC8	Human	Lung	DPDPE	peptide	10^-10 – 10^-5	M	12;1-5	hours;days	[3H]-thymidine	Proliferation;	decreased	N/A	N/A	Yes from graph	Yes from graph		N/A	N/A		Lung	Opium-related	peptide	nM; μM	nM	combination	moderate	1	Anti-cancer
					GLC8	Human	Lung	DPDPE	peptide	10^-10 – 10^-5	M	12;1-5	hours;days	[3H]-thymidine	Proliferation;	decreased	N/A	N/A	Yes from graph	Yes from graph		N/A	N/A		Lung	Opium-related	peptide	nM; μM	μM	combination	short	1	Anti-cancer
					GLC8	Human	Lung	DPDPE	peptide	10^-10 – 10^-5	M	12;1-5	hours;days	[3H]-thymidine	Proliferation;	decreased	N/A	N/A	Yes from graph	Yes from graph		N/A	N/A		Lung	Opium-related	peptide	nM; μM	μM	combination	moderate	1	Anti-cancer
					GLC8	Human	Lung	U50,488	agonist	10^-10 – 10^-5	M	12;1-5	hours;days	[3H]-thymidine	Proliferation;	No effect	N/A	N/A	N/A	N/A		N/A	N/A		Lung	Opium-related	agonist	nM; μM	nM	combination	short	1	No effect
					GLC8	Human	Lung	U50,488	agonist	10^-10 – 10^-5	M	12;1-5	hours;days	[3H]-thymidine	Proliferation;	No effect	N/A	N/A	N/A	N/A		N/A	N/A		Lung	Opium-related	agonist	nM; μM	nM	combination	moderate	1	No effect
					GLC8	Human	Lung	U50,488	agonist	10^-10 – 10^-5	M	12;1-5	hours;days	[3H]-thymidine	Proliferation;	No effect	N/A	N/A	N/A	N/A		N/A	N/A		Lung	Opium-related	agonist	nM; μM	μM	combination	short	1	No effect
					GLC8	Human	Lung	U50,488	agonist	10^-10 – 10^-5	M	12;1-5	hours;days	[3H]-thymidine	Proliferation;	No effect	N/A	N/A	N/A	N/A		N/A	N/A		Lung	Opium-related	agonist	nM; μM	μM	combination	moderate	1	No effect
					GLC8	Human	Lung	DAMGO	peptide	10^-10 – 10^-5	M	12;1-5	hours;days	[3H]-thymidine	Proliferation;	No effect	N/A	N/A	N/A	N/A		N/A	N/A		Lung	Opium-related	peptide	nM; μM	nM	combination	short	1	No effect
					GLC8	Human	Lung	DAMGO	peptide	10^-10 – 10^-5	M	12;1-5	hours;days	[3H]-thymidine	Proliferation;	No effect	N/A	N/A	N/A	N/A		N/A	N/A		Lung	Opium-related	peptide	nM; μM	μM	combination	short	1	No effect
13	Tan M, Wang H, Gao C, Jiang Z, Yin Y, Xing R, Hu L, Xu J, Zhang M, Xie Y. Agonists Specific for κ-Opioid Receptor Induces Apoptosis of HCC Cells Through Enhanced Endoplasmic Reticulum Stress. Front Oncol. 2022 Mar 31;12:844214. doi: 10.3389/fonc.2022.844214. Erratum in: Front Oncol. 2022 May 30;12:937625. doi: 10.3389/fonc.2022.937625. pMID: 35433440; pMCID: pMC9008754.	Agonists Specific for κ-Opioid Receptor Induces Apoptosis of HCC Cells Through Enhanced Endoplasmic Reticulum Stress	Mengyuan Tan, Hanyu Wang, Cheng Gao, Zhen Jiang, Ying Yin, Ruyi Xing, Ling Hu, Jiegou Xu, Min Zhang and Yanhu Xie	2022	Hep3B	Human	Liver	U50,488	agonist	0,0.1,1,10	μM	24,48	hours	CCk-8; Colony Formation; Flow Cytometry; Wound Healing	Proliferation; Clonogenicity; Apoptosis; Migration	decreased*	decreased*	decreased*	Yes	Yes		Yes	Yes		Liver	Non-opium related	agonist	μM	μM	μM	short	1	Anti-cancer
					Huh7	Human	Liver	U50,488	agonist	0,0.1,1,10	μM	24,48	hours	CCk-8; Colony Formation; Flow Cytometry; Wound Healing	Proliferation; Clonogenicity; Apoptosis; Migration	decreased*	decreased*	decreased*	Yes	Yes		Yes	Yes		Liver	Non-opium related	agonist	μM	μM	μM	short	1	Anti-cancer
					Hep3B	Human	Liver	Oxycodone	agonist	0,0.1,1,10	μM	24,48	hours	CCk-8; Colony Formation; Flow Cytometry; Wound Healing	Proliferation; Clonogenicity; Apoptosis; Migration	decreased*	decreased*	decreased*	Yes	Yes		Yes	Yes		Liver	Non-opium related	agonist	μM	μM	μM	short	1	Anti-cancer
					Huh7	Human	Liver	Oxycodone	agonist	0,0.1,1,10	μM	24,48	hours	CCk-8; Colony Formation; Flow Cytometry; Wound Healing	Proliferation; Clonogenicity; Apoptosis; Migration	decreased*	decreased*	decreased*	Yes	Yes		Yes	Yes		Liver	Non-opium related	agonist	μM	μM	μM	short	1	Anti-cancer
					Hep3B	Human	Liver	Morphine	agonist	0,0.1,1,10	μM	24,48	hours	CCk-8; Colony Formation; Flow Cytometry; Wound Healing	Proliferation; Clonogenicity; Apoptosis; Migration	decreased*	no effect	no effect	Yes	Yes		Yes	Yes		Liver	Non-opium related	agonist	μM	μM	μM	short	1	Anti-cancer
					Huh7	Human	Liver	Morphine	agonist	0,0.1,1,10	μM	24,48	hours	CCk-8; Colony Formation; Flow Cytometry; Wound Healing	Proliferation; Clonogenicity; Apoptosis; Migration	decreased*	no effect	no effect	Yes	Yes		Yes	Yes		Liver	Non-opium related	agonist	μM	μM	μM	short	1	Anti-cancer
14	Sueoka N, Sueoka E, Okabe S, Fujiki H. Anti-cancer effects of morphine through inhibition of tumour necrosis factor-alpha release and mRNA expression. Carcinogenesis. 1996 Nov;17(11):2337-41. doi: 10.1093/carcin/17.11.2337. pMID: 8968046.	Anti-cancer effects of morphine through inhibition of tumour necrosis factor-α release and mRNA expression	Naoko Sueoka, Eisaburo Sueoka, Sachiko Okabe and Hirota Fujiki	1996	PC-9	Human	Lung	Morphine	agonist	1,2,4,8	mM	1,2,3,4	days	Trypan Blue; MTT	Growth	decreased	N/A	N/A	Yes	N/A		N/A	N/A		Lung	Opium-related	agonist	mM	mM	mM	short	1	Anti-cancer
					PC-9	Human	Lung	Morphine	agonist	1,2,4,8	mM	1,2,3,4	days	Trypan Blue; MTT	Growth	decreased	N/A	N/A	Yes	N/A		N/A	N/A		Lung	Opium-related	agonist	mM	mM	mM	moderate	1	Anti-cancer
					HL-60	Human	Blood	Morphine	agonist	1,2,4,8	mM	1,2,3,4	days	Trypan Blue; MTT	Growth	decreased	N/A	N/A	Yes	N/A		N/A	N/A		Blood	Non-opium related	agonist	mM	mM	mM	short	1	Anti-cancer
					HL-60	Human	Blood	Morphine	agonist	1,2,4,8	mM	1,2,3,4	days	Trypan Blue; MTT	Growth	decreased	N/A	N/A	Yes	N/A		N/A	N/A		Blood	Non-opium related	agonist	mM	mM	mM	moderate	1	Anti-cancer
					Neuroblastoma	Human	Adrenal gland	Morphine	agonist	1,2,4,8	mM	1,2,3,4	days	Trypan Blue; MTT	Growth	decreased	N/A	N/A	Yes	N/A		N/A	N/A		Adrenal gland	Non-opium related	agonist	mM	mM	mM	short	1	Anti-cancer
					Neuroblastoma	Human	Adrenal gland	Morphine	agonist	1,2,4,8	mM	1,2,3,4	days	Trypan Blue; MTT	Growth	decreased	N/A	N/A	Yes	N/A		N/A	N/A		Adrenal gland	Non-opium related	agonist	mM	mM	mM	moderate	1	Anti-cancer
					KATO III	Human	Stomach	Morphine	agonist	1,2,4,8	mM	1,2,3,4	days	Trypan Blue; MTT	Growth	decreased	N/A	N/A	Yes	N/A		N/A	N/A		Stomach	Opium-related	agonist	mM	mM	mM	short	1	Anti-cancer
					KATO III	Human	Stomach	Morphine	agonist	1,2,4,8	mM	1,2,3,4	days	Trypan Blue; MTT	Growth	decreased	N/A	N/A	Yes	N/A		N/A	N/A		Stomach	Opium-related	agonist	mM	mM	mM	moderate	1	Anti-cancer
					SEKI	Human	Skin	Morphine	agonist	1,2,4,8	mM	1,2,3,4	days	Trypan Blue; MTT	Growth	decreased	N/A	N/A	Yes	N/A		N/A	N/A		Skin	Non-opium related	agonist	mM	mM	mM	short	1	Anti-cancer
					SEKI	Human	Skin	Morphine	agonist	1,2,4,8	mM	1,2,3,4	days	Trypan Blue; MTT	Growth	decreased	N/A	N/A	Yes	N/A		N/A	N/A		Skin	Non-opium related	agonist	mM	mM	mM	moderate	1	Anti-cancer
					SKNO-1	Human	Blood	Morphine	agonist	1,2,4,8	mM	1,2,3,4	days	Trypan Blue; MTT	Growth	decreased	N/A	N/A	Yes	N/A		N/A	N/A		Blood	Non-opium related	agonist	mM	mM	mM	short	1	Anti-cancer
					SKNO-1	Human	Blood	Morphine	agonist	1,2,4,8	mM	1,2,3,4	days	Trypan Blue; MTT	Growth	decreased	N/A	N/A	Yes	N/A		N/A	N/A		Blood	Non-opium related	agonist	mM	mM	mM	moderate	1	Anti-cancer
					U251	Human	Brain	Morphine	agonist	1,2,4,8	mM	1,2,3,4	days	Trypan Blue; MTT	Growth	decreased	N/A	N/A	Yes	N/A		N/A	N/A		Brain	Non-opium related	agonist	mM	mM	mM	short	1	Anti-cancer
					U251	Human	Brain	Morphine	agonist	1,2,4,8	mM	1,2,3,4	days	Trypan Blue; MTT	Growth	decreased	N/A	N/A	Yes	N/A		N/A	N/A		Brain	Non-opium related	agonist	mM	mM	mM	moderate	1	Anti-cancer
15	Sueoka E, Sueoka N, Kai Y, Okabe S, Suganuma M, Kanematsu K, Yamamoto T, Fujiki H. Anticancer activity of morphine and its synthetic derivative, KT-90, mediated through apoptosis and inhibition of NF-kappaB activation. Biochem Biophys Res Commun. 1998 Nov 27;252(3):566-70. doi: 10.1006/bbrc.1998.9695. pMID: 9837747.	Anticancer activity of morphine and its synthetic derivative, KT-90, mediated through apoptosis and inhibition of NF-κB activation	Eisaburo Sueoka, Naoko Sueoka, Yasuko Kai, Sachiko Okabe, Masami Suganuma, Ken Kanematsu, Tatsuo Yamamoto, and Hirota Fujiki	1998	PC-9	Human	Lung	KT-90	agonist	not specified	μM	4,	days	Trypan Blue; MTT; ApopLadder;	Growth; Apoptosis;	decreased	N/A	N/A	Yes	N/A		N/A	N/A		Lung	Opium-related	agonist	μM	μM	μM	moderate	1	Anti-cancer
					PC-9	Human	Lung	KT-95	agonist	not specified	μM	4,	days	Trypan Blue; MTT; ApopLadder;	Growth; Apoptosis;	decreased	N/A	N/A	Yes	N/A		N/A	N/A		Lung	Opium-related	agonist	μM	μM	μM	moderate	1	Anti-cancer
					PC-9	Human	Lung	Morphine	agonist	not specified	μM	4,	days	Trypan Blue; MTT; ApopLadder;	Growth; Apoptosis;	decreased	N/A	N/A	Yes	N/A		N/A	N/A		Lung	Opium-related	agonist	μM	μM	μM	moderate	1	Anti-cancer
					PC-9	Human	Lung	M-6-G	agonist	not specified	μM	4,	days	Trypan Blue; MTT	Growth	decreased	N/A	N/A	Yes	N/A		N/A	N/A		Lung	Opium-related	agonist	μM	μM	μM	moderate	1	Anti-cancer
					PC-9	Human	Lung	M-3-G	agonist	not specified	μM	4,	days	Trypan Blue; MTT	Growth	decreased	N/A	N/A	Yes	N/A		N/A	N/A		Lung	Opium-related	agonist	μM	μM	μM	moderate	1	Anti-cancer
					PC-9	Human	Lung	KT-87	antagonist	not specified	μM	4,	days	Trypan Blue; MTT; ApopLadder;	Growth; Apoptosis;	decreased	N/A	N/A	Yes	N/A		N/A	N/A		Lung	Opium-related	antagonist	μM	μM	μM	moderate	1	Anti-cancer
					PC-9	Human	Lung	Naloxone	antagonist	not specified	μM	4,	days	Trypan Blue; MTT	Growth	decreased	N/A	N/A	Yes	N/A		N/A	N/A		Lung	Opium-related	antagonist	μM	μM	μM	moderate	1	Anti-cancer
					HL-60	Human	Blood	KT-90	agonist	not specified	μM	4,	days	Trypan Blue; MTT; ApopLadder;	Growth; Apoptosis;	decreased	N/A	N/A	Yes	N/A		N/A	N/A		Blood	Non-opium related	agonist	μM	μM	μM	moderate	1	Anti-cancer
					HL-60	Human	Blood	KT-95	agonist	not specified	μM	4,	days	Trypan Blue; MTT; ApopLadder;	Growth; Apoptosis;	decreased	N/A	N/A	Yes	N/A		N/A	N/A		Blood	Non-opium related	agonist	μM	μM	μM	moderate	1	Anti-cancer
					HL-60	Human	Blood	Morphine	agonist	not specified	μM	4,	days	Trypan Blue; MTT; ApopLadder;	Growth; Apoptosis;	decreased	N/A	N/A	Yes	N/A		N/A	N/A		Blood	Non-opium related	agonist	μM	μM	μM	moderate	1	Anti-cancer
					HL-60	Human	Blood	M-6-G	agonist	not specified	μM	4,	days	Trypan Blue; MTT	Growth	decreased	N/A	N/A	Yes	N/A		N/A	N/A		Blood	Non-opium related	agonist	μM	μM	μM	moderate	1	Anti-cancer
					HL-60	Human	Blood	M-3-G	agonist	not specified	μM	4,	days	Trypan Blue; MTT	Growth	decreased	N/A	N/A	Yes	N/A		N/A	N/A		Blood	Non-opium related	agonist	μM	μM	μM	moderate	1	Anti-cancer
					HL-60	Human	Blood	KT-87	antagonist	not specified	μM	4,	days	Trypan Blue; MTT; ApopLadder;	Growth; Apoptosis;	decreased	N/A	N/A	Yes	N/A		N/A	N/A		Blood	Non-opium related	antagonist	μM	μM	μM	moderate	1	Anti-cancer
					HL-60	Human	Blood	Naloxone	antagonist	not specified	μM	4,	days	Trypan Blue; MTT	Growth	decreased	N/A	N/A	Yes	N/A		N/A	N/A		Blood	Non-opium related	antagonist	μM	μM	μM	moderate	1	Anti-cancer
					U251	Human	Brain	KT-90	agonist	not specified	μM	4,	days	Trypan Blue; MTT; ApopLadder;	Growth; Apoptosis;	decreased	N/A	N/A	Yes	N/A		N/A	N/A		Brain	Non-opium related	agonist	μM	μM	μM	moderate	1	Anti-cancer
					U251	Human	Brain	KT-95	agonist	not specified	μM	4,	days	Trypan Blue; MTT; ApopLadder;	Growth; Apoptosis;	decreased	N/A	N/A	Yes	N/A		N/A	N/A		Brain	Non-opium related	agonist	μM	μM	μM	moderate	1	Anti-cancer
					U251	Human	Brain	Morphine	agonist	not specified	μM	4,	days	Trypan Blue; MTT; ApopLadder;	Growth; Apoptosis;	decreased	N/A	N/A	Yes	N/A		N/A	N/A		Brain	Non-opium related	agonist	μM	μM	μM	moderate	1	Anti-cancer
					U251	Human	Brain	M-6-G	agonist	not specified	μM	4,	days	Trypan Blue; MTT	Growth	decreased	N/A	N/A	Yes	N/A		N/A	N/A		Brain	Non-opium related	agonist	μM	μM	μM	moderate	1	Anti-cancer
					U251	Human	Brain	M-3-G	agonist	not specified	μM	4,	days	Trypan Blue; MTT	Growth	decreased	N/A	N/A	Yes	N/A		N/A	N/A		Brain	Non-opium related	agonist	μM	μM	μM	moderate	1	Anti-cancer
					U251	Human	Brain	KT-87	antagonist	not specified	μM	4,	days	Trypan Blue; MTT; ApopLadder;	Growth; Apoptosis;	decreased	N/A	N/A	Yes	N/A		N/A	N/A		Brain	Non-opium related	antagonist	μM	μM	μM	moderate	1	Anti-cancer
					U251	Human	Brain	Naloxone	antagonist	not specified	μM	4,	days	Trypan Blue; MTT	Growth	decreased	N/A	N/A	Yes	N/A		N/A	N/A		Brain	Non-opium related	antagonist	μM	μM	μM	moderate	1	Anti-cancer
					Neuroblastoma cell line (not specified)	Human	Adrenal gland	KT-90	agonist	not specified	μM	4,	days	Trypan Blue; MTT; ApopLadder;	Growth; Apoptosis;	decreased	N/A	N/A	Yes	N/A		N/A	N/A		Adrenal gland	Non-opium related	agonist	μM	μM	μM	moderate	1	Anti-cancer
					Neuroblastoma cell line (not specified)	Human	Adrenal gland	KT-95	agonist	not specified	μM	4,	days	Trypan Blue; MTT; ApopLadder;	Growth; Apoptosis;	decreased	N/A	N/A	Yes	N/A		N/A	N/A		Adrenal gland	Non-opium related	agonist	μM	μM	μM	moderate	1	Anti-cancer
					Neuroblastoma cell line (not specified)	Human	Adrenal gland	Morphine	agonist	not specified	μM	4,	days	Trypan Blue; MTT; ApopLadder;	Growth; Apoptosis;	decreased	N/A	N/A	Yes	N/A		N/A	N/A		Adrenal gland	Non-opium related	agonist	μM	μM	μM	moderate	1	Anti-cancer
					Neuroblastoma cell line (not specified)	Human	Adrenal gland	M-6-G	agonist	not specified	μM	4,	days	Trypan Blue; MTT	Growth	decreased	N/A	N/A	Yes	N/A		N/A	N/A		Adrenal gland	Non-opium related	agonist	μM	μM	μM	moderate	1	Anti-cancer
					Neuroblastoma cell line (not specified)	Human	Adrenal gland	M-3-G	agonist	not specified	μM	4,	days	Trypan Blue; MTT	Growth	decreased	N/A	N/A	Yes	N/A		N/A	N/A		Adrenal gland	Non-opium related	agonist	μM	μM	μM	moderate	1	Anti-cancer
					Neuroblastoma cell line (not specified)	Human	Adrenal gland	KT-87	antagonist	not specified	μM	4,	days	Trypan Blue; MTT; ApopLadder;	Growth; Apoptosis;	decreased	N/A	N/A	Yes	N/A		N/A	N/A		Adrenal gland	Non-opium related	antagonist	μM	μM	μM	moderate	1	Anti-cancer
					Neuroblastoma cell line (not specified)	Human	Adrenal gland	Naloxone	antagonist	not specified	μM	4,	days	Trypan Blue; MTT	Growth	decreased	N/A	N/A	Yes	N/A		N/A	N/A		Adrenal gland	Non-opium related	antagonist	μM	μM	μM	moderate	1	Anti-cancer
16	Tuo Y, Zhang Z, Tian C, Hu Q, Xie R, Yang J, Zhou H, Lu L, Xiang M. Anti-inflammatory and metabolic reprogramming effects of MENK produce antitumor response in CT26 tumor-bearing mice. J Leukoc Biol. 2020 Jul;108(1):215-228. doi: 10.1002/JLB.3MA0120-578R. Epub 2020 Jan 29. pMID: 31994797.	Anti-inflammatory and metabolic reprogramming effects of MENK produce antitumor response in CT26 tumor-bearing mice	Yali Tuo, Zijun Zhang, Cheng Tian, Qinyu Hu, Rui Xie, Jian Yang, Hong Zhou, Lili Lu, Ming Xiang	2020	CT26	Murine	Colon	Methionine enkephalin (MENK); MENK + NTX	peptide	10-12	M	48,	hours	MTT; Flow Cytometry;	Viability; Apoptosis;	No effect	N/A	N/A	N/A	N/A		Yes	N/A		Colon	Non-opium related	peptide	pM	pM	pM	short	1	No effect
17	Huang YH, Sue SH, Wu ZS, Huang SM, Lee SY, Wu ZF. Antitumorigenic Effect of Tramadol and Synergistic Effect With Doxorubicin in Human Breast Cancer Cells. Front Oncol. 2022 Jan 26;12:811716. doi: 10.3389/fonc.2022.811716. pMID: 35155248; pMCID: pMC8826738.	Antitumorigenic Effect of Tramadol and Synergistic Effect With Doxorubicin in Human Breast Cancer Cells	Yi-Hsuan Huang, Sung-How Sue, Zih-Syuan Wu, Shih-Ming Huang, Shih-Yu Lee and Zhi-Fu Wu	2022	MDA-MB-231	Human	Breast	Tramadol	agonist	0 – 5	mg/mL	24,	hours	Flow Cytometry; Wound Healing; Colony Formation; Transwell	Growth; Migration; Colonogenecity; Invasion	decreased*	decreased*	decreased*	Yes	N/A		Yes	Yes		Breast	Non-opium related	agonist	mM	mM	mM	short	1	Anti-cancer
					MCF7	Human	Breast	Tramadol	agonist	0 – 5	mg/mL	24,	hours	Flow Cytometry; Wound Healing; Colony Formation; Transwell	Growth; Migration; Colonogenecity; Invasion	decreased*	decreased* (slower)	decreased*	Yes	N/A		Yes	Yes		Breast	Non-opium related	agonist	mM	mM	mM	short	1	Anti-cancer
18	Kugawa F, Matsumoto K, Aoki M. Apoptosis-like cell death of human breast cancer cell line MCF7 induced by buprenorphine hydrochloride. Life Sci. 2004 Jun 4;75(3):287-99. doi: 10.1016/j.lfs.2003.11.032. pMID: 15135650.	Apoptosis-like cell death of human breast cancer cell line MCF7 induced by buprenorphine hydrochloride	Fumihiko Kugawa*, Kazuhiko Matsumoto, Masatada Aoki Fumihiko Kugawa, Kazuhiko Matsumoto, Masatada Aoki	2004	MCF7	Human	Breast	Buprenorphine hydrochloride (Bph)	partial agonist; antagonist	30,60,100	μM	0 – 4	days	Trypan Blue;	Viability;	decreased*	N/A	N/A	Yes	N/A		Yes	Yes		Breast	Non-opium related	agonist	μM	μM	μM	short	1	Anti-cancer
					MCF7	Human	Breast	Buprenorphine hydrochloride (Bph)	partial agonist; antagonist	30,60,100	μM	0 – 4	days	Trypan Blue;	Viability;	decreased*	N/A	N/A	Yes	N/A		Yes	Yes		Breast	Non-opium related	agonist	μM	μM	μM	moderate	1	Anti-cancer
19	Lima LS, da Costa NS, Galiciolli MEA, Pereira ME, Almeida W, Margarete Cestari M, Nogara PA, Irioda AC, Oliveira CS. Assessment of Neurotoxic Effects of Oxycodone and Naloxone in SH-SY5Y Cell Line. Int J Mol Sci. 2023 Jan 11;24(2):1424. doi: 10.3390/ijms24021424. pMID: 36674961; pMCID: pMC9861468.	Assessment of Neurotoxic Effects of Oxycodone and Naloxone in SH-SY5Y Cell Line	Luíza Siqueira Lima, Nayara de Souza da Costa, Maria Eduarda Andrade Galiciolli, Meire Ellen Pereira, William Almeida, Marta Margarete Cestari, Pablo Andrei Nogara, Ana Carolina Irioda and Cláudia Sirlene Oliveira	2023	SH-SY5Y	Human	Adrenal gland	Oxycodone	agonist	0,1,10,100	μM	24,	hours	MTT	Cytotoxicity; Viability	No effect	N/A	N/A	N/A	N/A		Yes	N/A		Adrenal gland	Non-opium related	agonist	μM	μM	μM	short	1	No effect
					SH-SY5Y	Human	Adrenal gland	Naloxone	antagonist	0,1,10,100	μM	24,	hours	MTT	Cytotoxicity; Viability	No effect	N/A	N/A	N/A	N/A		Yes	N/A		Adrenal gland	Non-opium related	antagonist	μM	μM	μM	short	1	No effect
20	Janecka A, Fichna J, Kosson P, Zalewska-Kaszubska J, Krajewska U, Mirowski M, Rozalski M. Binding of the new morphiceptin analogs to human MCF7 breast cancer cells and their effect on growth. Regul Pept. 2004 Aug 15;120(1-3):237-41. doi: 10.1016/j.regpep.2004.03.014. pMID: 15177942.	Binding of the new morphiceptin analogs to human MCF7 breast cancer cells and their effect on growth	Anna Janeckaa, Jakub Fichnaa, Piotr Kossonb, Jadwiga Zalewska-Kaszubskac, Urszula Krajewskad, Marek Mirowskid, Marek Rozalski	2004	MCF7	Human	Breast	[D-1-Nal3]morphiceptin	peptide	1,10,100,	nM	70,	hours	MTT	Growth; Viability; Proliferation	No significant effect	N/A	N/A	No	N/A		N/A	N/A		Breast	Non-opium related	peptide	nM	nM	nM	short	1	No effect
					MCF7	Human	Breast	[D-1-Nal4]-morphiceptin	peptide	1,10,100,	nM	70,	hours	MTT	Growth; Viability; Proliferation	No significant effect	N/A	N/A	No	N/A		N/A	N/A		Breast	Non-opium related	peptide	nM	nM	nM	short	1	No effect
					MCF7	Human	Breast	Morphiceptin	peptide	1,10,100,	nM	70,	hours	MTT	Growth; Viability; Proliferation	No significant effect	N/A	N/A	No	N/A		N/A	N/A		Breast	Non-opium related	peptide	nM	nM	nM	short	1	No effect
					MCF7	Human	Breast	Endomorphin 1	peptide	1,10,100,	nM	70,	hours	MTT	Growth; Viability; Proliferation	No significant effect	N/A	N/A	No	N/A		N/A	N/A		Breast	Non-opium related	peptide	nM	nM	nM	short	1	No effect
					MCF7	Human	Breast	Endomorphin 2	peptide	1,10,100,	nM	70,	hours	MTT	Growth; Viability; Proliferation	No significant effect	N/A	N/A	No	N/A		N/A	N/A		Breast	Non-opium related	peptide	nM	nM	nM	short	1	No effect
					MCF7	Human	Breast	Morphine	agonist	1,10,100	nM	70,	hours	MTT	Growth; Viability; Proliferation	No significant effect	N/A	N/A	No	N/A		N/A	N/A		Breast	Non-opium related	agonist	nM	nM	nM	short	1	No effect
21	Murugan S, Rousseau B, Sarkar DK. Beta 2 Adrenergic Receptor Antagonist Propranolol and Opioidergic Receptor Antagonist Naltrexone Produce Synergistic Effects on Breast Cancer Growth Prevention by Acting on Cancer Cells and Immune Environment in a Preclinical Model of Breast Cancer. Cancers (Basel). 2021 Sep 28;13(19):4858. doi: 10.3390/cancers13194858. pMID: 34638341; pMCID: pMC8508249.	Beta 2 Adrenergic Receptor Antagonist Propranolol and Opioidergic Receptor Antagonist Naltrexone Produce Synergistic Effects on Breast Cancer Growth Prevention by Acting on Cancer Cells and Immune Environment in a Preclinical Model of Breast Cancer	Sengottuvelan Murugan, Bénédicte Rousseau and Dipak K. Sarkar	2021	MDA-MB-231	Human	Breast	Naltrexone (NTX)	antagonist	0.001 – 200; 100	μM	24,48,72	hours	MTT; Colony Formation; Wound Closure	Viability; Clonogenicity; Migration; Invasion	decreased	decreased*	decreased*	Yes	N/A		Yes	Yes		Breast	Non-opium related	antagonist	μM	μM	μM	short	1	Anti-cancer
					MDA-MB-468	Human	Breast	Naltrexone (NTX)	antagonist	0.001 – 200; 100	μM	24,48,72	hours	MTT; Colony Formation; Wound Closure	Viability; Clonogenicity; Migration; Invasion	decreased	decreased*	decreased*	Yes	N/A		Yes	Yes		Breast	Non-opium related	antagonist	μM	μM	μM	short	1	Anti-cancer
					T47D	Human	Breast	Naltrexone (NTX)	antagonist	0.001 – 200; 100	μM	12,24,48,72	hours	MTT; Colony Formation; Wound Closure	Viability; Clonogenicity; Migration; Invasion	decreased	decreased*	non-significant decrease	Yes	N/A		Yes	Yes		Breast	Non-opium related	antagonist	μM	μM	μM	short	1	Anti-cancer
22	Tian M, Jin L, Li R, Zhu S, Ji M, Li W. Comparison of oxycodone and morphine on the proliferation, apoptosis and expression of related molecules in the A549 human lung adenocarcinoma cell line. Exp Ther Med. 2016 Aug;12(2):559-566. doi: 10.3892/etm.2016.3346. Epub 2016 May 17. pMID: 27446244; pMCID: pMC4950733.	Comparison of oxycodone and morphine on the proliferation, apoptosis and expression of related molecules in the A549 human lung adenocarcinoma cell line	MI TIAN, LI JIN, RENQI LI, SIHAI ZHU, MUHUO JI and WEIYAN LI	2016	A549	Human	Lung	Morphine hydrochloride	agonist	10,20,40	μg/mL	24,48	hours	Wound Healing; Flow Cytometry	Migration; Apoptosis; Proliferation	decreased*	increased*	N/A	Yes	N/A		Yes	Yes		Lung	Opium-related	agonist	mM	μM	μM	short	1	Complex
					A549	Human	Lung	Oxycodone	agonist	10,20,40	μg/mL	24,48	hours	Wound Healing; Flow Cytometry	Migration; Apoptosis; Proliferation	decreased*	decreased*	N/A	Yes	N/A		Yes	Yes		Lung	Opium-related	agonist	mM	μM	μM	short	1	Anti-cancer
23	Regan RC, Gogal RM Jr, Barber JP, Tuckfield RC, Howerth EW, Lawrence JA. Cytotoxic effects of loperamide hydrochloride on canine cancer cells. J Vet Med Sci. 2014 Dec;76(12):1563-8. doi: 10.1292/jvms.13-0537. Epub 2014 Sep 15. pMID: 25649936; pMCID: pMC4300369.	Cytotoxic effects of loperamide hydrochloride on canine cancer cells	Rebecca Cohen REGAN, Robert Michael GOGAL Jr, James Perry BARBER, Richard Cary TUCKFIELD, Elizabeth Wynne HOWERTH and Jessica Ann LAWRENCE	2014	CTAC	Canine	Thyroid	Loperamide	agonist	0 – 100	μM	12,24,48,72	hours	Alamar Blue; Flow Cytometry;	Cytotoxicity; Proliferation; Apoptosis; Viability;	decreased*	N/A	N/A	Yes	Yes		Yes	Yes		Thyroid	Non-opium related	agonist	μM	μM	μM	short	1	Anti-cancer
					D-17	Canine	Bone	Loperamide	agonist	0 – 100	μM	12,24,48,72	hours	Alamar Blue; Flow Cytometry;	Cytotoxicity; Proliferation; Apoptosis; Viability;	decreased*	N/A	N/A	Yes	Yes		Yes	Yes		Bone	Non-opium related	agonist	μM	μM	μM	short	1	Anti-cancer
					CML-1	Canine	Oral	Loperamide	agonist	0 – 100	μM	12,24,48,72	hours	Alamar Blue; Flow Cytometry;	Cytotoxicity; Proliferation; Apoptosis; Viability;	decreased*	N/A	N/A	Yes	Yes		Yes	Yes		Oral	Non-opium related	agonist	μM	μM	μM	short	1	Anti-cancer
					CMT-12	Canine	Breast	Loperamide	agonist	0 – 100	μM	12,24,48,72	hours	Alamar Blue; Flow Cytometry;	Cytotoxicity; Proliferation; Apoptosis; Viability;	decreased*	N/A	N/A	Yes	Yes		Yes	Yes		Breast	Non-opium related	agonist	μM	μM	μM	short	1	Anti-cancer
24	Urla C, Corteletti I, Raible AS, Handgretinger R, Fuchs J, Warmann SW, Schmid E. D,L-Methadone enhances the cytotoxic activity of standard chemotherapeutic agents on pediatric rhabdomyosarcoma. J Cancer Res Clin Oncol. 2022 Jun;148(6):1337-1350. doi: 10.1007/s00432-022-03945-y. Epub 2022 Feb 19. pMID: 35182225; pMCID: pMC9114081.	D,L-Methadone enhances the cytotoxic activity of standard chemotherapeutic agents on pediatric rhabdomyosarcoma	Cristian Urla, Irene Corteletti, Ann‑Sophie Raible, Rupert Handgretinger, Jörg Fuchs, Steven W. Warmann, Evi Schmid	2022	RD	Human	Pelvis/Muscle	D,L-methadone	agonist	0,3,5,7.5,	μg/mL	72,	hours	MTT; Wound Healing; Catapase-3/7; Flow Cytometry	Growth; Migration; Apoptosis; Colony Formation	decreased*	decreased*	decreased*	Yes from graph	N/A		Yes	Yes		Pelvis/Muscle	Non-opium related	agonist	mM	μM	μM	short	1	Anti-cancer
					RH30	Human	Muscle	D,L-methadone	agonist	0,3,5,7.5,	μg/mL	72,	hours	MTT; Wound Healing; Catapase-3/7; Flow Cytometry	Growth; Migration; Apoptosis; Colony Formation	decreased*	decreased*	decreased*	Yes from graph	N/A		Yes	Yes		Muscle	Non-opium related	agonist	mM	μM	μM	short	1	Anti-cancer
25	Wang H, Chiang C, Xue C, Zhou L, Li S, Zhou Y, Zhang Z, Xie M, Xiao T, Hu H, Zhu L, Long C, Zou Y, Wang T, Zheng D. Dezocine induces apoptosis in human cervical carcinoma Hela cells via the endoplasmic reticulum stress pathway. Toxicol Res (Camb). 2022 May 30;11(3):498-510. doi: 10.1093/toxres/tfac026. Erratum in: Toxicol Res (Camb). 2022 Dec 01;12(1):143. doi: 10.1093/toxres/tfac082. pMID: 35782…	Dezocine induces apoptosis in human cervical carcinoma Hela cells via the endoplasmic reticulum stress pathway	HanlinWang, ChengyaoChiang, ChenyangXue, LuZhou, ShuaihuLi, YaqiZhou, ZhuchengZhang,MengXie, TianXiao, HongyiHu, LizhiZhu, ChengLong, YongdongZou, TingWang, DuoZheng	2022	MDA-MB-231	Human	Breast	Dezocine	agonist;antagonist	0,20,40,80,160,	μg/mL	0,24,48,72,	hours	CCk-8;	Viability;	decreased	N/A	N/A	Yes	N/A		Yes	Yes		Breast	Non-opium related	agonist	mM	μM	μM	short	1	Anti-cancer
					U251	Human	Brain	Dezocine	agonist;antagonist	0,20,40,80,160,	μg/mL	0,24,48,72,	hours	CCk-8;	Viability;	decreased	N/A	N/A	Yes	N/A		Yes	Yes		Brain	Non-opium related	agonist	mM	μM	μM	short	1	Anti-cancer
					U87	Human	Brain	Dezocine	agonist;antagonist	0,20,40,80,160,	μg/mL	0,24,48,72,	hours	CCk-8;	Viability;	decreased	N/A	N/A	Yes	N/A		Yes	Yes		Brain	Non-opium related	agonist	mM	μM	μM	short	1	Anti-cancer
					HCT-116	Human	Colon	Dezocine	agonist;antagonist	0,20,40,80,160,	μg/mL	0,24,48,72,	hours	CCk-8;	Viability;	decreased	N/A	N/A	Yes	N/A		Yes	Yes		Colon	Non-opium related	agonist	mM	μM	μM	short	1	Anti-cancer
					A549	Human	Lung	Dezocine	agonist;antagonist	0,20,40,80,160,	μg/mL	0,24,48,72,	hours	CCk-8;	Viability;	decreased	N/A	N/A	Yes	N/A		Yes	Yes		Lung	Opium-related	agonist	mM	μM	μM	short	1	Anti-cancer
					SUNE1	Human	N/A	Dezocine	agonist;antagonist	0,20,40,80,160,	μg/mL	0,24,48,72,	hours	CCk-8;	Viability;	decreased	N/A	N/A	Yes	N/A		Yes	Yes		N/A	N/A	agonist	mM	μM	μM	short	1	Anti-cancer
					HeLa	Human	Uterus/Cervix	Dezocine	agonist;antagonist	0,20,40,80,160,	μg/mL	0,24,48,72,	hours	CCk-8; Flow Cytometry; Clone Formation	Viability; Proliferation; Apoptosis; Clonogenicity	decreased*	N/A	decreased*	Yes	N/A		Yes	Yes		Uterus/Cervix	Non-opium related	agonist	mM	μM	μM	short	1	Anti-cancer
26	Zhang C, Pan R, Ma S, Xu S, Wang B. Dezocine inhibits cell proliferation, migration, and invasion by targeting CRABP2 in ovarian cancer. Open Med (Wars). 2022 Dec 14;17(1):2052-2061. doi: 10.1515/med-2022-0541. pMID: 36568517; pMCID: pMC9755696.	Dezocine inhibits cell proliferation, migration, and invasion by targeting CRABP2 in ovarian cancer	Chuanfeng Zhang, Ruirui Pan, Shuangshuang Ma, Shoucai Xu, Baosheng Wang	2022	ES-2	Human	Ovaries	Dezocine	agonist;antagonist	0 – 200	μg/mL	24,48,72	hours	CCk-8; Colony Formation; Would Healing; Transwell; Flow Cytometry	Proliferation; Clonogenicity; Migration; Invasion; Apoptosis	decreased*	decreased*	decreased*	Yes	Yes		Yes	Yes		Ovaries	Non-opium related	agonist	mM	μM	μM	short	1	Anti-cancer
					SKOV3	Human	Ovaries	Dezocine	agonist;antagonist	0 – 200	μg/mL	24,48,72	hours	CCk-8; Colony Formation; Would Healing; Transwell; Flow Cytometry	Proliferation; Clonogenicity; Migration; Invasion; Apoptosis	decreased*	decreased*	decreased*	Yes	Yes		Yes	Yes		Ovaries	Non-opium related	agonist	mM	μM	μM	short	1	Anti-cancer
27	Lu Liu, Bin Qian, Yan Li, Xinglin Zhou. Dezocine inhibits proliferation as well as migration of endometrial carcinoma in vitro. European Journal of Gynaecological Oncology. 2023. 44(5);75-82.	Dezocine inhibits proliferation as well as migration of endometrial carcinoma in vitro	Lu Liu, Bin Qian, Yan Li, Xinglin Zhou	2023	HEC-1A	Human	Uterus/Endometrium	Dezocine	agonist;antagonist	0,20,40,	μg/mL	24,48; 1 – 4	hours; days	CCk-8; Colony Formation; Would Healing; Transwell; Flow Cytometry	Proliferation; Clonogenicity; Migration; Invasion; Apoptosis	decreased*	decreased*	decreased*	Yes from graph	N/A		Yes	Yes		Uterus/Endometrium	Non-opium related	agonist	mM	μM	μM	short	1	Anti-cancer
					Ishikawa	Human	Uterus/Endometrium	Dezocine	agonist;antagonist	0,20,40,	μg/mL	24,48; 1 – 4	hours; days	CCk-8; Colony Formation; Would Healing; Transwell; Flow Cytometry	Proliferation; Clonogenicity; Migration; Invasion; Apoptosis	decreased*	decreased*	decreased*	Yes from graph	N/A		Yes	Yes		Uterus/Endometrium	Non-opium related	agonist	mM	μM	μM	short	1	Anti-cancer
28	Lee YS, Wurster RD. Differential effects of methionine enkephalin on the growth of brain tumor cells. J Neurooncol. 1994;19(1):11-5. doi: 10.1007/BF01051044. pMID: 7815100.	Differential effects of methionine enkephalin on the growth of brain tumor cells	Yong Soo Lee and Robert D. Wurster	1994	U373 MG	Human	Brain	Methionine enkephalin	peptide	10-12 – 0.0001	M	2,	days	Trypan Blue;	Growth;	increased*	N/A	N/A	Yes	N/A		Yes	Yes		Brain	Non-opium related	peptide	nM; μM	nM	combination	short	1	Pro-cancer
					U373 MG	Human	Brain	Methionine enkephalin	peptide	10-12 – 0.0001	M	2,	days	Trypan Blue;	Growth;	increased*	N/A	N/A	Yes	N/A		Yes	Yes		Brain	Non-opium related	peptide	nM; μM	μM	combination	short	1	Pro-cancer
					U373 MG	Human	Brain	Naltrexone	antagonist	10-12 – 0.0001	M	2,	days	Trypan Blue;	Growth;	increased*	N/A	N/A	Yes	N/A		Yes	Yes		Brain	Non-opium related	antagonist	nM; μM	μM	μM	short	1	Pro-cancer
					SK-N-MC	Human	Adrenal gland	Methionine enkephalin	peptide	10-12 – 0.0001	M	2,	days	Trypan Blue;	Growth;	decreased*	N/A	N/A	Yes	N/A		Yes	Yes		Adrenal gland	Non-opium related	peptide	nM; μM	nM	combination	short	1	Anti-cancer
					SK-N-MC	Human	Adrenal gland	Methionine enkephalin	peptide	10-12 – 0.0001	M	2,	days	Trypan Blue;	Growth;	decreased*	N/A	N/A	Yes	N/A		Yes	Yes		Adrenal gland	Non-opium related	peptide	nM; μM	μM	combination	short	1	Anti-cancer
					SK-N-MC	Human	Adrenal gland	Naltrexone	antagonist	10-12 – 0.0001	M	2,	days	Trypan Blue;	Growth;	decreased*	N/A	N/A	Yes	N/A		Yes	Yes		Adrenal gland	Non-opium related	antagonist	nM; μM	μM	μM	short	1	Anti-cancer
29	Gong XW, Xu YH, Chen XL, Wang YX. Loperamide, an antidiarrhea drug, has antitumor activity by inducing cell apoptosis. Pharmacol Res. 2012 Mar;65(3):372-8. doi: 10.1016/j.phrs.2011.11.007. Epub 2011 Nov 22. pMID: 22119769.	Loperamide, an antidiarrhea drug, has antitumor activity by inducing cell apoptosis	Xing Wen Gong, Yu Hong Xu, Xiao Ling Chen, Yong Xiang Wang	2012	SMMC7721	Human	Uterus/Cervix	Loperamide	agonist	0 – 50	μM	24,48,	hours	MTT; Flow Cytometry; Annexin V–FITC	Cytotoxicity; Viability; Apoptosis	decreased*	N/A	N/A	Yes	N/A		Yes	Yes		Uterus/Cervix	Non-opium related	agonist	μM	μM	μM	short	1	Anti-cancer
					MCF7	Human	Breast	Loperamide	agonist	0 – 50	μM	24,48,	hours	MTT; Flow Cytometry; Annexin V–FITC	Cytotoxicity; Viability; Apoptosis	decreased*	N/A	N/A	Yes	N/A		Yes	Yes		Breast	Non-opium related	agonist	μM	μM	μM	short	1	Anti-cancer
					SPC-A1	Human	Uterus/Cervix	Loperamide	agonist	0 – 50	μM	24,48,	hours	MTT; Flow Cytometry; Annexin V–FITC	Cytotoxicity; Viability; Apoptosis	decreased*	N/A	N/A	Yes	N/A		Yes	Yes		Uterus/Cervix	Non-opium related	agonist	μM	μM	μM	short	1	Anti-cancer
					SKOV3-DDP	Human	Ovaries	Loperamide	agonist	0 – 50	μM	24,48,	hours	MTT; Flow Cytometry; Annexin V–FITC	Cytotoxicity; Viability; Apoptosis	decreased*	N/A	N/A	Yes	N/A		Yes	Yes		Ovaries	Non-opium related	agonist	μM	μM	μM	short	1	Anti-cancer
					H460	Human	Lung	Loperamide	agonist	0 – 50	μM	24,48,	hours	MTT; Flow Cytometry; Annexin V–FITC	Cytotoxicity; Viability; Apoptosis	decreased*	N/A	N/A	Yes	N/A		Yes	Yes		Lung	Opium-related	agonist	μM	μM	μM	short	1	Anti-cancer
					HepG2	Human	Liver	Loperamide	agonist	0 – 50	μM	24,48,	hours	MTT; Flow Cytometry; Annexin V–FITC	Cytotoxicity; Viability; Apoptosis	decreased*	N/A	N/A	Yes	N/A		Yes	Yes		Liver	Non-opium related	agonist	μM	μM	μM	short	1	Anti-cancer
					SGC-7901	Human	Uterus/Cervix	Loperamide	agonist	0 – 50	μM	24,48,	hours	MTT; Flow Cytometry; Annexin V–FITC	Cytotoxicity; Viability; Apoptosis	decreased*	N/A	N/A	Yes	N/A		Yes	Yes		Uterus/Cervix	Non-opium related	agonist	μM	μM	μM	short	1	Anti-cancer
					U2OS	Human	Bone	Loperamide	agonist	0 – 50	μM	24,48,	hours	MTT; Flow Cytometry; Annexin V–FITC	Cytotoxicity; Viability; Apoptosis	decreased*	N/A	N/A	Yes	N/A		Yes	Yes		Bone	Non-opium related	agonist	μM	μM	μM	short	1	Anti-cancer
					ACHN	Human	Kidney	Loperamide	agonist	0 – 50	μM	24,48,	hours	MTT; Flow Cytometry; Annexin V–FITC	Cytotoxicity; Viability; Apoptosis	decreased*	N/A	N/A	Yes	N/A		Yes	Yes		Kidney	Non-opium related	agonist	μM	μM	μM	short	1	Anti-cancer
30	He X, Zhu L, Li S, Chen Z, Zhao X. Loperamide, an antidiarrheal agent, induces apoptosis and DNA damage in leukemia cells. Oncol Lett. 2018 Jan;15(1):765-774. doi: 10.3892/ol.2017.7435. Epub 2017 Nov 17. pMID: 29399146; pMCID: pMC5772836.	Loperamide, an antidiarrheal agent, induces apoptosis and DNA damage in leukemia cells	XIN HE, LEI ZHU, SHU LI, ZHIGANG CHEN and XIAOYING ZHAO	2018	Thpl	Human	Blood	Loperamide	agonist	0 – 40,	μM	24,48,72,	hours	MTT; Flow Cytometry;	Viability; Apoptosis;	decreased*	N/A	N/A	Yes	Yes		Yes	Yes		Blood	Non-opium related	agonist	μM	μM	μM	short	1	Anti-cancer
					U937	Human	Blood	Loperamide	agonist	1 – 40,	μM	24,48,72,	hours	MTT; Flow Cytometry;	Viability; Apoptosis;	decreased*	N/A	N/A	Yes	Yes		Yes	Yes		Blood	Non-opium related	agonist	μM	μM	μM	short	1	Anti-cancer
					Kg–1	Human	Blood	Loperamide	agonist	2 – 40,	μM	24,48,72,	hours	MTT; Flow Cytometry;	Viability; Apoptosis;	decreased*	N/A	N/A	Yes	Yes		Yes	Yes		Blood	Non-opium related	agonist	μM	μM	μM	short	1	Anti-cancer
					kasumi–1	Human	Blood	Loperamide	agonist	3 – 40,	μM	24,48,72,	hours	MTT; Flow Cytometry;	Viability; Apoptosis;	decreased*	N/A	N/A	Yes	Yes		Yes	Yes		Blood	Non-opium related	agonist	μM	μM	μM	short	1	Anti-cancer
					Kg–1a	Human	Blood	Loperamide	agonist	4 – 40,	μM	24,48,72,	hours	MTT; Flow Cytometry;	Viability; Apoptosis;	decreased*	N/A	N/A	Yes	Yes		Yes	Yes		Blood	Non-opium related	agonist	μM	μM	μM	short	1	Anti-cancer
					Nalm6	Human	Blood	Loperamide	agonist	5 – 40,	μM	24,48,72,	hours	MTT; Flow Cytometry;	Viability; Apoptosis;	decreased*	N/A	N/A	Yes	Yes		Yes	Yes		Blood	Non-opium related	agonist	μM	μM	μM	short	1	Anti-cancer
					Molt4	Human	Blood	Loperamide	agonist	6 – 40,	μM	24,48,72,	hours	MTT; Flow Cytometry;	Viability; Apoptosis;	decreased*	N/A	N/A	Yes	Yes		Yes	Yes		Blood	Non-opium related	agonist	μM	μM	μM	short	1	Anti-cancer
					CCRF–CEM	Human	Blood	Loperamide	agonist	7 – 40,	μM	24,48,72,	hours	MTT; Flow Cytometry;	Viability; Apoptosis;	decreased*	N/A	N/A	Yes	Yes		Yes	Yes		Blood	Non-opium related	agonist	μM	μM	μM	short	1	Anti-cancer
					Jurkat	Human	Blood	Loperamide	agonist	8 – 40,	μM	24,48,72,	hours	MTT; Flow Cytometry;	Viability; Apoptosis;	decreased*	N/A	N/A	Yes	Yes		Yes	Yes		Blood	Non-opium related	agonist	μM	μM	μM	short	1	Anti-cancer
					SUP–B15	Human	Blood	Loperamide	agonist	9 – 40,	μM	24,48,72,	hours	MTT; Flow Cytometry;	Viability; Apoptosis;	decreased*	N/A	N/A	Yes	Yes		Yes	Yes		Blood	Non-opium related	agonist	μM	μM	μM	short	1	Anti-cancer
					Primary cells: AML 1	Human	Blood	Loperamide	agonist	0 – 40,	μM	24,48,72,	hours	MTT; Flow Cytometry;	Viability; Apoptosis;	decreased*	N/A	N/A	Yes	Yes		Yes	Yes		Blood	Non-opium related	agonist	μM	μM	μM	short	1	Anti-cancer
					AML 2	Human	Blood	Loperamide	agonist	1 – 40,	μM	24,48,72,	hours	MTT; Flow Cytometry;	Viability; Apoptosis;	decreased*	N/A	N/A	Yes	Yes		Yes	Yes		Blood	Non-opium related	agonist	μM	μM	μM	short	1	Anti-cancer
					AML 3	Human	Blood	Loperamide	agonist	2 – 40,	μM	24,48,72,	hours	MTT; Flow Cytometry;	Viability; Apoptosis;	decreased*	N/A	N/A	Yes	Yes		Yes	Yes		Blood	Non-opium related	agonist	μM	μM	μM	short	1	Anti-cancer
					AML 4	Human	Blood	Loperamide	agonist	3 – 40,	μM	24,48,72,	hours	MTT; Flow Cytometry;	Viability; Apoptosis;	decreased*	N/A	N/A	Yes	Yes		Yes	Yes		Blood	Non-opium related	agonist	μM	μM	μM	short	1	Anti-cancer
					AML 5	Human	Blood	Loperamide	agonist	4 – 40,	μM	24,48,72,	hours	MTT; Flow Cytometry;	Viability; Apoptosis;	decreased*	N/A	N/A	Yes	Yes		Yes	Yes		Blood	Non-opium related	agonist	μM	μM	μM	short	1	Anti-cancer
					AML 6	Human	Blood	Loperamide	agonist	5 – 40,	μM	24,48,72,	hours	MTT; Flow Cytometry;	Viability; Apoptosis;	decreased*	N/A	N/A	Yes	Yes		Yes	Yes		Blood	Non-opium related	agonist	μM	μM	μM	short	1	Anti-cancer
					AML 7	Human	Blood	Loperamide	agonist	6 – 40,	μM	24,48,72,	hours	MTT; Flow Cytometry;	Viability; Apoptosis;	decreased*	N/A	N/A	Yes	Yes		Yes	Yes		Blood	Non-opium related	agonist	μM	μM	μM	short	1	Anti-cancer
					AML 8	Human	Blood	Loperamide	agonist	7 – 40,	μM	24,48,72,	hours	MTT; Flow Cytometry;	Viability; Apoptosis;	decreased*	N/A	N/A	Yes	Yes		Yes	Yes		Blood	Non-opium related	agonist	μM	μM	μM	short	1	Anti-cancer
					AML 9	Human	Blood	Loperamide	agonist	8 – 40,	μM	24,48,72,	hours	MTT; Flow Cytometry;	Viability; Apoptosis;	decreased*	N/A	N/A	Yes	Yes		Yes	Yes		Blood	Non-opium related	agonist	μM	μM	μM	short	1	Anti-cancer
					ALL 1	Human	Blood	Loperamide	agonist	9 – 40,	μM	24,48,72,	hours	MTT; Flow Cytometry;	Viability; Apoptosis;	decreased*	N/A	N/A	Yes	Yes		Yes	Yes		Blood	Non-opium related	agonist	μM	μM	μM	short	1	Anti-cancer
					ALL 2	Human	Blood	Loperamide	agonist	10 – 40,	μM	24,48,72,	hours	MTT; Flow Cytometry;	Viability; Apoptosis;	decreased*	N/A	N/A	Yes	Yes		Yes	Yes		Blood	Non-opium related	agonist	μM	μM	μM	short	1	Anti-cancer
					ALL 3	Human	Blood	Loperamide	agonist	11 – 40,	μM	24,48,72,	hours	MTT; Flow Cytometry;	Viability; Apoptosis;	decreased*	N/A	N/A	Yes	Yes		Yes	Yes		Blood	Non-opium related	agonist	μM	μM	μM	short	1	Anti-cancer
					ALL 4	Human	Blood	Loperamide	agonist	12 – 40,	μM	24,48,72,	hours	MTT; Flow Cytometry;	Viability; Apoptosis;	decreased*	N/A	N/A	Yes	Yes		Yes	Yes		Blood	Non-opium related	agonist	μM	μM	μM	short	1	Anti-cancer
					ALL 5	Human	Blood	Loperamide	agonist	13 – 40,	μM	24,48,72,	hours	MTT; Flow Cytometry;	Viability; Apoptosis;	decreased*	N/A	N/A	Yes	Yes		Yes	Yes		Blood	Non-opium related	agonist	μM	μM	μM	short	1	Anti-cancer
					ALL 6	Human	Blood	Loperamide	agonist	14 – 40,	μM	24,48,72,	hours	MTT; Flow Cytometry;	Viability; Apoptosis;	decreased*	N/A	N/A	Yes	Yes		Yes	Yes		Blood	Non-opium related	agonist	μM	μM	μM	short	1	Anti-cancer
31	Gorur A, Patiño M, Shi T, Corrales G, Takahashi H, Rangel R, Gleber-Netto FO, Pickering C, Myers JN, Cata JP. Low doses of methylnaltrexone inhibits head and neck squamous cell carcinoma growth in vitro and in vivo by acting on the mu-opioid receptor. J Cell Physiol. 2021 Nov;236(11):7698-7710. doi: 10.1002/jcp.30421. Epub 2021 May 26. pMID: 34038587.	Low doses of methylnaltrexone inhibits head and neck squamous cell carcinoma growth in vitro and in vivo by acting on the mu-opioid receptor	Aysegul Gorur, Miguel Patiño, Ted Shi, German Corrales, Hideaki Takahashi, Roberto Rangel, Frederico O. Gleber‐Netto, Curtis Pickering, Jeffrey N. Myers, Juan P. Cata	2021	FaDu	Human	Pharynx	Methylnaltrexone (MNTX)	antagonist	1,10,100;1	nM;μM	24,48,72	hours	MTT; Wound Healing;	Viability; Clonogenicity; Migration; Invasion;	decreased*	decreased*	decreased*	Yes from graph	Yes from graph		Yes	Yes		Pharynx	Opium-related	antagonist	nM; μM	nM	combination	short	1	Anti-cancer
					FaDu	Human	Pharynx	Methylnaltrexone (MNTX)	antagonist	1,10,100;1	nM;μM	24,48,72	hours	MTT; Wound Healing;	Viability; Clonogenicity; Migration; Invasion;	decreased*	decreased*	decreased*	Yes from graph	Yes from graph		Yes	Yes		Pharynx	Opium-related	antagonist	nM; μM	μM	combination	short	1	Anti-cancer
					FaDu	Human	Pharynx	DAMGO	peptide	1,	μM	72,	hours	MTT; Colony Formation; Wound Healing;	Proliferation; Clonogenicity; Migration;	increased*	increased*	increased*	N/A	N/A		Yes	Yes		Pharynx	Opium-related	peptide	μM	μM	μM	short	1	Pro-cancer
					MDA686Tu	Human	Pharynx	Methylnaltrexone (MNTX)	antagonist	1,10,100;1	nM;μM	24,48,72	hours	MTT; Wound Healing;	Viability; Clonogenicity; Migration; Invasion;	decreased	decreased*	decreased*	Yes from graph	Yes from graph		Yes	Yes		Pharynx	Opium-related	antagonist	nM; μM	nM	combination	short	1	Anti-cancer
					MDA686Tu	Human	Pharynx	Methylnaltrexone (MNTX)	antagonist	1,10,100;1	nM;μM	24,48,72	hours	MTT; Wound Healing;	Viability; Clonogenicity; Migration; Invasion;	decreased	decreased*	decreased*	Yes from graph	Yes from graph		Yes	Yes		Pharynx	Opium-related	antagonist	nM; μM	μM	combination	short	1	Anti-cancer
					UMSCC47	Human	Oral (Tongue)	Methylnaltrexone (MNTX)	antagonist	1,10,100;1	nM;μM	24,48,72	hours	MTT; Wound Healing;	Viability; Clonogenicity; Migration; Invasion;	no significant effect	no effect	decreased*	N/A	N/A		Yes	Yes		Oral (Tongue)	Non-opium related	antagonist	nM; μM	nM	nM	short	1	Anti-cancer
32	Wang X, Jiao X, Meng Y, Chen H, Griffin N, Gao X, Shan F. Methionine enkephalin (MENK) inhibits human gastric cancer through regulating tumor associated macrophages (TAMs) and PI3K/AKT/mTOR signaling pathway inside cancer cells. Int Immunopharmacol. 2018 Dec;65:312-322. doi: 10.1016/j.intimp.2018.10.023. Epub 2018 Oct 19. pMID: 30343258.	Methionine enkephalin (MENK) inhibits human gastric cancer through regulating tumor associated macrophages (TAMs) and PI3K/AKT/mTOR signaling pathway inside cancer cells	Xiaonan Wang, Xue Jiao, Yiming Meng, Hao Chen, Noreen Griffin, Xinghua Gao, Fengping Shan	2018	HGC-27	Human	Stomach	Methionine enkephalin (MENK)	peptide	0,1,2,5,10	mg/mL	24,48,72,96; 10	hours; days	CCk-8; Colony Formation; Flow Cytometry	Proliferation; Viability; Clonogenicity; Apoptosis	decreased*	N/A	decreased*	Yes	Yes		Yes	Yes		Stomach	Opium-related	peptide	mM	mM	mM	short	1	Anti-cancer
					HGC-27	Human	Stomach	Methionine enkephalin (MENK)	peptide	0,1,2,5,10	mg/mL	24,48,72,96; 10	hours; days	CCk-8; Colony Formation; Flow Cytometry	Proliferation; Viability; Clonogenicity; Apoptosis	decreased*	N/A	decreased*	Yes	Yes		Yes	Yes		Stomach	Opium-related	peptide	mM	mM	mM	moderate	1	Anti-cancer
					SGC-7901	Human	Uterus/Cervix	Methionine enkephalin (MENK)	peptide	0,1,2,5,10	mg/mL	24,48,72,96; 10	hours; days	CCk-8; Colony Formation; Flow Cytometry	Proliferation; Viability; Clonogenicity; Apoptosis	decreased*	N/A	decreased*	Yes	Yes		Yes	Yes		Uterus/Cervix	Non-opium related	peptide	mM	mM	mM	short	1	Anti-cancer
					SGC-7901	Human	Uterus/Cervix	Methionine enkephalin (MENK)	peptide	0,1,2,5,10	mg/mL	24,48,72,96; 10	hours; days	CCk-8; Colony Formation; Flow Cytometry	Proliferation; Viability; Clonogenicity; Apoptosis	decreased*	N/A	decreased*	Yes	Yes		Yes	Yes		Uterus/Cervix	Non-opium related	peptide	mM	mM	mM	moderate	1	Anti-cancer
33	Zhong ZW, Zhou WC, Sun XF, Wu QC, Chen WK, Miao CH. Dezocine regulates the malignant potential and aerobic glycolysis of liver cancer targeting Akt1/GSK-3β pathway. Ann Transl Med. 2020 Apr;8(7):480. doi: 10.21037/atm.2020.03.28. pMID: 32395524; pMCID: pMC7210161.	Dezocine regulates the malignant potential and aerobic glycolysis of liver cancer targeting Akt1/GSK-3β pathway	Zi-Wen Zhong, Wen-Chang Zhou, Xing-Feng Sun, Qi-Chao Wu, Wan-Kun Chen, Chang-Hong Miao	2020	HepG2	Human	Liver	Dezocine	agonist;antagonist	0,1,2,4,8,	μg/mL	24, 48	hours	CCk-8; Wound Healing; Transwell;	Viability; Migration;	decreased* (2μg/mL); increased* (8μg/mL)	decreased* (2μg/mL); increased* (8μg/mL)	N/A	Yes	N/A		Yes	Yes		Liver	Non-opium related	agonist	μM	μM	μM	short	1	Complex
					Hep3B	Human	Liver	Dezocine	agonist;antagonist	0,1,2,4,8,	μg/mL	24, 48	hours	CCk-8; Wound Healing; Transwell;	Viability; Migration;	decreased* (2μg/mL); increased* (8μg/mL)	decreased* (2μg/mL); increased* (8μg/mL)	N/A	Yes	N/A		Yes	Yes		Liver	Non-opium related	agonist	μM	μM	μM	short	1	Complex
34	Chengcai Zhang , Dan Han. Dezocine Regulates TRAF6 to Promote Gastric Cancer T Cell Activation and Inhibit Tumor Growth. Journal of Biological Regulators and Homeostatic Agents. 2023, 37(12): 6609-6616 https://doi.org/10.23812/j.biol.regul.homeost.agents.20233712.625	Dezocine Regulates TRAF6 to Promote Gastric Cancer T Cell Activation and Inhibit Tumor Growth	Chengcai Zhang, Dan Han	2023	MFC	Murine	Stomach	Dezocine	agonist;antagonist	0,10,20,40	μg/mL	36,	hours	CCk-8; Flow Cytometry	Viability; Apoptosis;	decreased*	N/A	N/A	Yes	N/A		Yes	Yes		Stomach	Opium-related	agonist	μM	μM	μM	short	1	Anti-cancer
35	Xue C, Chen W, Yuan A, Chen C, Li S, Chen K, Zhao Y, Xiao T, Shao G, Zou Y, Zheng D. Dezocine, An Opioid Analgesic, Exerts Antitumor Effects in Triple-Negative Breast Cancer by Targeting Nicotinamide Phosphoribosyltransferase. Front Pharmacol. 2021 Apr 12;12:600296. doi: 10.3389/fphar.2021.600296. pMID: 33912035; pMCID: pMC8072669.	Dezocine, An Opioid Analgesic, Exerts Antitumor Effects in Triple-Negative Breast Cancer by Targeting Nicotinamide Phosphoribosyltransferase	Chenyang Xue, Wei Chen, Aiwu Yuan, Cheng Chen, Shuaihu Li, Kai Chen, Yang Zhao, Tian Xiao, Genze Shao, Yongdong Zou and Duo Zheng	2021	MDA-MB-231	Human	Breast	Dezocine	agonist;antagonist	0,10,20,40 – 320	μg/mL	24,48,	hours	CCk-8; Colony Formation; Flow Cytometry; Wound Healing; Transwell	Viability; Clonogenicity; Apoptosis; Migration; Invasion	decreased	decreased*	decreased*	Yes	N/A		Yes	Yes		Breast	Non-opium related	agonist	μM	μM	μM	short	1	Anti-cancer
					BT549	Human	Breast	Dezocine	agonist;antagonist	0,10,20,40 – 320	μg/mL	24,48,	hours	CCk-8; Colony Formation; Flow Cytometry; Wound Healing; Transwell	Viability; Clonogenicity; Apoptosis; Migration; Invasion	decreased	decreased*	decreased*	Yes	N/A		Yes	Yes		Breast	Non-opium related	agonist	μM	μM	μM	short	1	Anti-cancer
					MDA-MB-468	Human	Breast	Dezocine	agonist;antagonist	0,10,20,40 – 320	μg/mL	24,48,	hours	CCk-8;	Viability;	decreased	N/A	N/A	Yes	N/A		Yes	Yes		Breast	Non-opium related	agonist	μM	μM	μM	short	1	Anti-cancer
					MCF7	Human	Breast	Dezocine	agonist;antagonist	0,10,20,40 – 320	μg/mL	24,48,	hours	CCk-8;	Viability;	decreased	N/A	N/A	Yes	N/A		Yes	Yes		Breast	Non-opium related	agonist	μM	μM	μM	short	1	Anti-cancer
36	Ecimovic P, Murray D, Doran P, McDonald J, Lambert DG, Buggy DJ. Direct effect of morphine on breast cancer cell function in vitro: role of the NET1 gene. Br J Anaesth. 2011 Dec;107(6):916-23. doi: 10.1093/bja/aer259. Epub 2011 Aug 19. pMID: 21857017.	Direct effect of morphine on breast cancer cell function in vitro: role of the NET1 gene	P. Ecimovic, D. Murray, P. Doran, J. McDonald, D. G. Lambert and D. J. Buggy	2011	MDA-MB-231	Human	Breast	Morphine hydrochloride	agonist	10,25,50,75,100	ng/mL	12,24,36	hours	CellTitler; Chemotaxis;	Proliferation; Migration	increased*	increased*	N/A	Yes	N/A		Yes	Yes		Breast	Non-opium related	agonist	μM	nM	nM	short	1	Pro-cancer
					MCF7	Human	Breast	Morphine hydrochloride	agonist	10,25,50,75,100	ng/mL	12,24,36	hours	CellTitler; Chemotaxis;	Proliferation; Migration	increased*	increased	N/A	Yes	N/A		Yes	Yes		Breast	Non-opium related	agonist	μM	nM	nM	short	1	Pro-cancer
37	Kigoshi S. Effect of pentazocine on Ehrlich ascites tumor cells. Jpn J Pharmacol. 1981 Oct;31(5):781-5. doi: 10.1254/jjp.31.781. pMID: 7311171.	Effect of pentazocine on Ehrlich ascites tumor cells	Shigeru Kigoshi	1981	Ehrlich	Murine	Ascites	Pentazocine	agonist;antagonist	0.1 – 1	mM	30 – 120	minutes	Trypan Blue;	Viability;	decreased	N/A	N/A	Yes from graph	Yes from graph		N/A	N/A		Ascites	Non-opium related	agonist	mM	mM	mM	short	1	Anti-cancer
38	Sergeeva MG, Grishina ZV, Varfolomeyev SD. Morphine effect on proliferation of normal and tumor cells of immune origin. Immunology Letters. 1993;36:215–218.	Morphine effect on proliferation of normal and tumor cells of immune origin	M.G. Sergeeva, Z.V. Grishina and S.D. Varfolomeye	1993	K562	Human	Blood	Morphine	agonist	10^-6; 10^-12 – 10^-6	M	4,	hours	Trypan Blue;	Proliferation;	increased	N/A	N/A	Yes	N/A		N/A	N/A		Blood	Non-opium related	agonist	nM; μM	pM	combination	short	1	Pro-cancer
					K562	Human	Blood	Morphine	agonist	10^-6; 10^-12 – 10^-6	M	4,	hours	Trypan Blue;	Proliferation;	increased	N/A	N/A	Yes	N/A		N/A	N/A		Blood	Non-opium related	agonist	nM; μM	nM	combination	short	1	Pro-cancer
					K562	Human	Blood	Morphine	agonist	10^-6; 10^-12 – 10^-6	M	4,	hours	Trypan Blue;	Proliferation;	increased	N/A	N/A	Yes	N/A		N/A	N/A		Blood	Non-opium related	agonist	nM; μM	μM	combination	short	1	Pro-cancer
					Namalwa (Namalva)	Human	Blood	Morphine	agonist	10^-6	M	4,	hours	Trypan Blue;	Proliferation;	decreased	N/A	N/A	N/A	N/A		N/A	N/A		Blood	Non-opium related	agonist	nM; μM	μM	μM	short	1	Anti-cancer
					Yurkat	Human	Blood	Morphine	agonist	10^-6	M	4,	hours	Trypan Blue;	Proliferation;	increased	N/A	N/A	N/A	N/A		N/A	N/A		Blood	Non-opium related	agonist	nM; μM	μM	μM	short	1	Pro-cancer
39	Yun Jin, Ling Sun, Ke-chao Liu. Effect of sufentanil on the viability and apoptosis of cervical cancer cells via the inactivation of PI3K/AKT/mTOR signaling pathway. European Journal of Gynaecological Oncology. 2021. 42(2);325-332.	Effect of sufentanil on the viability and apoptosis of cervical cancer cells via the inactivation of PI3K/AKT/mTOR signaling pathway	Yun Jin, Ling Sun1, Ke-Chao Liu2	2021	HeLa	Human	Cervix	Sufentanil	agonist	0,0.5,50,500	nmol/L	12,24,48,72	hours	CCk-8; EdU; Flow Cytometry	Viability; Apoptosis	decreased*	N/A	N/A	Yes	Yes		Yes	Yes		Cervix	Non-opium related	agonist	nM	nM	nM	short	1	Anti-cancer
40	Xu S, Li X, Li W, Ma N, Ma H, Cui J, You X, Chen X. Sufentanil combined with parecoxib sodium inhibits proliferation and metastasis of HER2-positive breast cancer cells and regulates epithelial-mesenchymal transition. Clin Exp Metastasis. 2023 Apr;40(2):149-160. doi: 10.1007/s10585-023-10199-6. Epub 2023 Feb 18. pMID: 36807216.	Sufentanil combined with parecoxib sodium inhibits proliferation and metastasis of HER2-positive breast cancer cells and regulates epithelial-mesenchymal transition	Sunmian Xu, Xiaohui Li, Wenbin Li, Nina Ma, Hongjun Ma, Jian Cui, Xiaogang You, Xuexin Chen	2023	BT474	Human	Breast	Sufentanil	agonist	1,	nmol/L	12,24,48,72	hours	CCk-8; Colony Formation; Flow Cytometry; Scratch; Transwell;	Proliferation; Clonogenicity; Migration; Invasion; angiogenesis;	decreased*	decreased*	decreased*	Yes	Yes		Yes	Yes		Breast	Non-opium related	agonist	nM	nM	nM	short	1	Anti-cancer
41	Jiang H, Wang H, Zou W, Hu Y, Chen C, Wang C. Sufentanil impairs autophagic degradation and inhibits cell migration in NCI-H460 in vitro. Oncol Lett. 2019 Dec;18(6):6829-6835. doi: 10.3892/ol.2019.10997. Epub 2019 Oct 17. pMID: 31788126; pMCID: pMC6865617.	Sufentanil impairs autophagic degradation and inhibits cell migration in NCI-H460 in vitro	HUI JIANG, HONGXIAN WANG, WEIWEI ZOU, YUEXIA HU, CHEN CHEN and CHUNHUI WANG	2019	NCI-H460	Human	Lung	Sufentanil	agonist	1,	nM	24,	hours	Wound Healing; Transwell; MTT	Migration; Invasion; Viability	no significant effect	decreased*	N/A	N/A	N/A		Yes	Yes		Lung	Opium-related	agonist	nM	nM	nM	short	1	Anti-cancer
					HepG2	Human	Liver	Sufentanil	agonist	1,	nM	24,	hours	Wound Healing; Transwell; MTT	Migration; Invasion; Viability	no significant effect	decreased*	N/A	N/A	N/A		Yes	Yes		Liver	Non-opium related	agonist	nM	nM	nM	short	1	Anti-cancer
42	Li M, Gu K, Kong Q, Wang G, Gu J. Sufentanil inhibits the metastasis and immune response of breast cancer via mediating the NF-κB pathway. Immunopharmacol Immunotoxicol. 2023 Dec;45(6):663-671. doi: 10.1080/08923973.2023.2228476. Epub 2023 Jul 6. pMID: 37358084.	Sufentanil inhibits the metastasis and immune response of breast cancer via mediating the NF-κB pathway	Mingming Li, Kuo Gu, Qingling Kong, Guonian Wang, and Jing Gu	2023	MDA-MB-231	Human	Breast	Sufentanil	agonist	0,5,10,20,40,80,160,	nM	12,24,48,	hours	CCk-8; EdU; Flow Cytometry; Transwell;	Viability; Proliferation; Apoptosis; Invasion;	decreased*	decreased*	N/A	Yes	Yes from graph		Yes	Yes		Breast	Non-opium related	agonist	nM	nM	nM	short	1	Anti-cancer
					BT549	Human	Breast	Sufentanil	agonist	0,5,10,20,40,80,160,	nM	12,24,48,	hours	CCk-8; EdU; Flow Cytometry; Transwell;	Viability; Proliferation; Apoptosis; Invasion;	decreased*	decreased*	N/A	Yes	Yes from graph		Yes	Yes		Breast	Non-opium related	agonist	nM	nM	nM	short	1	Anti-cancer
43	Tang H, Li C, Wang Y, Deng L. Sufentanil Inhibits the Proliferation and Metastasis of Esophageal Cancer by Inhibiting the NF-κB and Snail Signaling Pathways. J Oncol. 2021 Dec 6;2021:7586100. doi: 10.1155/2021/7586100. pMID: 34912457; pMCID: pMC8668294.	Sufentanil Inhibits the Proliferation and Metastasis of Esophageal Cancer by Inhibiting the NF-κB and Snail Signaling Pathways	Huiyan Tang, Chao Li, Yongsheng Wang and Liqiang Deng	2021	CaES-17	Human	Uterus/Cervix	Sufentanil	agonist	1,10	μmol/L	72,	hours	MTT; Scratch; Transwell; Clone Formation	Proliferation; Migration; Invasion; Clonogenicity	decreased*	decreased*	decreased*	Yes	N/A		Yes	Yes		Uterus/Cervix	Non-opium related	agonist	μM	μM	μM	short	1	Anti-cancer
					Eca-109	Human	Esophageal	Sufentanil	agonist	1,10	μmol/L	72,	hours	MTT; Scratch; Transwell; Clone Formation	Proliferation; Migration; Invasion; Clonogenicity	decreased*	decreased*	decreased*	Yes	N/A		Yes	Yes		Esophageal	Opium-related	agonist	μM	μM	μM	short	1	Anti-cancer
44	Guan M, Huang Y, Lin X. Sufentanil inhibits the proliferation and epithelial mesenchymal transition of lung cancer cells through Wnt/beta-catenin signaling pathway. Bioengineered. 2022 Apr;13(4):10857-10865. doi: 10.1080/21655979.2022.2066045. pMID: 35475399; pMCID: pMC9208446.	Sufentanil inhibits the proliferation and epithelial mesenchymal transition of lung cancer cells through Wnt/beta-catenin signaling pathway	Minghan Guan, Yifeng Huang & Xiaowen Lin	2022	H460	Human	Lung	Sufentanil	agonist	0.5,1,2	nM	12,24,48; 14	hours; days	MTT; Colony Formation; EdU; Transwell;	Viability; Clonogenicity; Proliferation; Migration; Invasion;	decreased*	decreased*	decreased*	Yes	Yes		Yes	Yes		Lung	Opium-related	agonist	nM	nM	nM	short	1	Anti-cancer
					H1299	Human	Lung	Sufentanil	agonist	0.5,1,2	nM	12,24,48; 14	hours; days	MTT; Colony Formation; EdU; Transwell;	Viability; Clonogenicity; Proliferation; Migration; Invasion;	decreased*	decreased*	decreased*	Yes	Yes		Yes	Yes		Lung	Opium-related	agonist	nM	nM	nM	short	1	Anti-cancer
45	Chen Cheng, Mimi Dai, Shishi Zheng, Yujie Wu, Li Shu, Huimin Wu. Effects of Sufentanil on proliferation, migration and epithelial-mesenchymal transition of endometrial cancer. European Journal of Gynaecological Oncology. 2023. 44(6);122-127.	Effects of Sufentanil on proliferation, migration and epithelial-mesenchymal transition of endometrial cancer	Chen Cheng, Mimi Dai, Shishi Zheng, Yujie Wu, Li Shu, Huimin Wu	2023	HEC1A	Human	Uterus/Endometrium	Sufentanil	agonist	0.5,1,2	nM	24; 14	hours; days	CCk-8; Colony Formation; Would Healing; Transwell;	Proliferation; Growth; Clonogenicity; Migration; Invasion;	decreased*	decreased*	decreased*	Yes from graph	N/A		Yes	Yes		Uterus/Endometrium	Non-opium related	agonist	nM	nM	nM	short	1	Anti-cancer
					Ishikawa	Human	Uterus/Endometrium	Sufentanil	agonist	0.5,1,2	nM	24; 14	hours; days	CCk-8; Colony Formation; Would Healing; Transwell;	Proliferation; Growth; Clonogenicity; Migration; Invasion;	decreased*	decreased*	decreased*	Yes from graph	N/A		Yes	Yes		Uterus/Endometrium	Non-opium related	agonist	nM	nM	nM	short	1	Anti-cancer
46	Wu W, Wei N, Jiang CN, Cui S, Yuan J. Effects of sufentanil on human gastric cancer cell line SGC-7901 in vitro. Cent Eur J Immunol. 2014;39(3):299-305. doi: 10.5114/ceji.2014.45939. Epub 2014 Oct 14. pMID: 26155139; pMCID: pMC4440010.	Effects of sufentanil on human gastric cancer cell line SGC-7901 in vitro	Weidong Wu, Ningxian Wei, Chun-nan Jiang, Suyang Cui, Jintao Yuan	2014	SGC-7901	Human	Uterus/Cervix	Sufentanil	agonist	0,0.5,50,500	nmol/L	6,12,24,48	hours	CCk-8; Flow Cytometry;	Viability; Apoptosis;	decreased*	N/A	N/A	Yes	Yes		Yes	Yes		Uterus/Cervix	Non-opium related	agonist	nM	nM	nM	short	1	Anti-cancer
47	Bundscherer A, Malsy M, Gebhardt K, Metterlein T, Plank C, Wiese CH, Gruber M, Graf BM. Effects of ropivacaine, bupivacaine and sufentanil in colon and pancreatic cancer cells in vitro. Pharmacol Res. 2015 May-Jun;95-96:126-31. doi: 10.1016/j.phrs.2015.03.017. Epub 2015 Mar 31. pMID: 25839130.	Effects of ropivacaine, bupivacaine and sufentanil in colon and pancreatic cancer cells in vitro	A. Bundscherer, M. Malsy, K. Gebhardt, T. Metterlein, C. Plank, C.H. Wiese,M. Gruber, B.M. Graf	2015	PANC–1	Human	Pancreatic	Sufentanil	agonist	0.1 – 30	nM	48,	hours	ELISA BrdU; Annexin; Flow Cytometry;	Proliferation; Apoptosis;	no effect (see key results)	N/A	N/A	N/A	N/A		Yes	Yes		Pancreatic	Opium-related	agonist	nM	nM	nM	short	1	No effect
					PaTu–8988t	Human	Pancreatic	Sufentanil	agonist	0.1 – 30	nM	48,	hours	ELISA BrdU; Annexin; Flow Cytometry;	Proliferation; Apoptosis;	increased* (see key results)	N/A	N/A	N/A	N/A		Yes	Yes		Pancreatic	Opium-related	agonist	nM	nM	nM	short	1	Pro-cancer
					HT-29	Human	Colon	Sufentanil	agonist	0.1 – 30	nM	48,	hours	ELISA BrdU; Annexin; Flow Cytometry;	Proliferation; Apoptosis;	increased* (see key results)	N/A	N/A	N/A	N/A		Yes	Yes		Colon	Non-opium related	agonist	nM	nM	nM	short	1	Pro-cancer
					SW-480	Human	Colon	Sufentanil	agonist	0.1 – 30	nM	48,	hours	ELISA BrdU; Annexin; Flow Cytometry;	Proliferation; Apoptosis;	decreased* (see key results)	N/A	N/A	N/A	N/A		Yes	Yes		Colon	Non-opium related	agonist	nM	nM	nM	short	1	Anti-cancer
48	Kikuchi Y, Kita T, Miyauchi M, Kizawa I, Oomori K, Kato K. Effects of naloxone on human ovarian cancer cell growth in vitro and in vivo. Jpn J Cancer Res. 1987 May;78(5):519-25. pMID: 3112065.	Effects of naloxone on human ovarian cancer cell growth in vitro and in vivo	Yoshihiro KIKUCHI, Tsunekazu KITA, Munenori MIYAUCHI, Isao KIZAWA, Keibun OoMORi and Koichi KATo	1987	KF	Human	Ovaries	Naloxone	antagonist	7.5 – 120	μM	24,48,72	hours	Trypan Blue;	Viability; Proliferation; Clonogenicity	decreased* (see key results)	N/A	no significant effect	Yes	N/A		Yes	Yes		Ovaries	Non-opium related	antagonist	μM	μM	μM	short	1	Anti-cancer
49	Liu DZ, Xu SY. Fentanyl inhibits cell invasion and migration by modulating NF-κB activation in glioma. Brain Res. 2023 Jun 15;1809:148356. doi: 10.1016/j.brainres.2023.148356. Epub 2023 Mar 31. pMID: 37003560.	Fentanyl inhibits cell invasion and migration by modulating NF-KB activation in glioma	Duan-Zheng Liu, Shi-Yuan Xu	2023	U251	Human	Brain	Fentanyl	agonist	0.05,0.5,5	μg/mL	24,	hours	Transwell; Wound Healing; CCk-8;	Migration; Invasion; Viability;	decreased*	decreased*	N/A	Yes from graph	N/A		Yes	Yes		Brain	Non-opium related	agonist	μM	μM	μM	short	1	Anti-cancer
					U87	Human	Brain	Fentanyl	agonist	0.05,0.5,5	μg/mL	24,	hours	Transwell; Wound Healing; CCk-8;	Migration; Invasion; Viability;	decreased*	decreased*	N/A	Yes from graph	N/A		Yes	Yes		Brain	Non-opium related	agonist	μM	μM	μM	short	1	Anti-cancer
50	Zhang XL, Chen ML, Zhou SL. Fentanyl increases colorectal carcinoma cell apoptosis by inhibition of NF-κB in a Sirt1-dependent manner. Asian Pac J Cancer Prev. 2014;15(22):10015-20. doi: 10.7314/apjcp.2014.15.22.10015. pMID: 25520062.	Fentanyl increases colorectal carcinoma cell apoptosis by inhibition of NF-κB in a Sirt1-dependent manner.	Xiu-Lai Zhang, Min-Li Chen, Sheng-Li Zhou	2014	HCT-116	Human	Colon	Fentanyl	agonist	0.5;5,50,100	ng/ml	24,48,72	hours	MTT; Flow Cytometry;	Viability; Apoptosis	decreased*	N/A	N/A	Yes	Yes		Yes	Yes		Colon	Non-opium related	agonist	μM	μM	μM	short	1	Anti-cancer
51	Xiao K, Zheng Q, Bao L. Fentanyl activates ovarian cancer and alleviates chemotherapy-induced toxicity via opioid receptor-dependent activation of EGFR. BMC Anesthesiol. 2022 Aug 23;22(1):268. doi: 10.1186/s12871-022-01812-4. pMID: 35999506; pMCID: pMC9396929.	Fentanyl activates ovarian cancer and alleviates chemotherapy-induced toxicity via opioid receptor-dependent activation of EGFR	Kai Xiao, Qinghong Zheng and Lei Bao	2022	SKOV3	Human	Ovaries	Fentanyl	agonist	100,200,400,	nM	3;12	days; hours	BrdU; ELISA; Boyden Chamber;	Proliferation; Apoptosis; Migration;	increased*	increased*	N/A	Yes	N/A		Yes	Yes		Ovaries	Non-opium related	agonist	nM	nM	nM	short	1	Pro-cancer
					SKOV3	Human	Ovaries	Fentanyl	agonist	100,200,400,	nM	3;12	days; hours	BrdU; ELISA; Boyden Chamber;	Proliferation; Apoptosis; Migration;	increased*	increased*	N/A	Yes	N/A		Yes	Yes		Ovaries	Non-opium related	agonist	nM	nM	nM	moderate	1	Pro-cancer
					TOV-21G	Human	Ovaries	Fentanyl	agonist	100,200,400,	nM	3;12	days; hours	BrdU; ELISA; Boyden Chamber;	Proliferation; Apoptosis; Migration;	increased*	increased*	N/A	Yes	N/A		Yes	Yes		Ovaries	Non-opium related	agonist	nM	nM	nM	short	1	Pro-cancer
					TOV-21G	Human	Ovaries	Fentanyl	agonist	100,200,400,	nM	3;12	days; hours	BrdU; ELISA; Boyden Chamber;	Proliferation; Apoptosis; Migration;	increased*	increased*	N/A	Yes	N/A		Yes	Yes		Ovaries	Non-opium related	agonist	nM	nM	nM	moderate	1	Pro-cancer
					SW626	Human	Ovaries	Fentanyl	agonist	100,200,400,	nM	3;12	days; hours	BrdU; ELISA; Boyden Chamber;	Proliferation; Apoptosis; Migration;	increased*	increased*	N/A	Yes	N/A		Yes	Yes		Ovaries	Non-opium related	agonist	nM	nM	nM	short	1	Pro-cancer
					SW626	Human	Ovaries	Fentanyl	agonist	100,200,400,	nM	3;12	days; hours	BrdU; ELISA; Boyden Chamber;	Proliferation; Apoptosis; Migration;	increased*	increased*	N/A	Yes	N/A		Yes	Yes		Ovaries	Non-opium related	agonist	nM	nM	nM	moderate	1	Pro-cancer
52	Dai S, Zhang X, Zhang P, Zheng X, Pang Q. Fentanyl inhibits acute myeloid leukemia differentiated cells and committed progenitors via opioid receptor-independent suppression of Ras and STAT5 pathways. Fundam Clin Pharmacol. 2021 Feb;35(1):174-183. doi: 10.1111/fcp.12581. Epub 2020 Jul 13. pMID: 32564393.	Fentanyl inhibits acute myeloid leukemia differentiated cells and committed progenitors via opioid receptor-independent suppression of Ras and STAT5 pathways	Shuangbo Dai, Xiaoqing Zhang, Peng Zhang, Xuesong Zheng, Qiying Pang	2021	THP-1	Human	Blood	Fentanyl	agonist	0,10,20,40,	ng/mL	3,	days	brdU; Flow Cytometry; Colony Formation;	Proliferation; Apoptosis; Clonogenicity	decreased*	N/A	decreased*	Yes	N/A		Yes	Yes		Blood	Non-opium related	agonist	μM	nM	nM	short	1	Anti-cancer
					HL-60	Human	Blood	Fentanyl	agonist	0,10,20,40,	ng/mL	3,	days	brdU; Flow Cytometry; Colony Formation;	Proliferation; Apoptosis; Clonogenicity	decreased*	N/A	decreased*	Yes	N/A		Yes	Yes		Blood	Non-opium related	agonist	μM	nM	nM	short	1	Anti-cancer
					MV4-11	Human	Blood	Fentanyl	agonist	0,10,20,40,	ng/mL	3,	days	brdU; Flow Cytometry; Colony Formation;	Proliferation; Apoptosis; Clonogenicity	decreased*	N/A	decreased*	Yes	N/A		Yes	Yes		Blood	Non-opium related	agonist	μM	nM	nM	short	1	Anti-cancer
					MOLM-14	Human	Blood	Fentanyl	agonist	0,10,20,40,	ng/mL	3,	days	brdU; Flow Cytometry; Colony Formation;	Proliferation; Apoptosis; Clonogenicity	decreased*	N/A	decreased*	Yes	N/A		Yes	Yes		Blood	Non-opium related	agonist	μM	nM	nM	short	1	Anti-cancer
					NB4	Human	Blood	Fentanyl	agonist	0,10,20,40,	ng/mL	3,	days	brdU; Flow Cytometry; Colony Formation;	Proliferation; Apoptosis; Clonogenicity	decreased*	N/A	decreased*	Yes	N/A		Yes	Yes		Blood	Non-opium related	agonist	μM	nM	nM	short	1	Anti-cancer
					MOLM-13	Human	Blood	Fentanyl	agonist	0,10,20,40,	ng/mL	3,	days	brdU; Flow Cytometry; Colony Formation;	Proliferation; Apoptosis; Clonogenicity	decreased*	N/A	decreased*	Yes	N/A		Yes	Yes		Blood	Non-opium related	agonist	μM	nM	nM	short	1	Anti-cancer
53	Miao J, Wang L, Chen L, Yang T, Jin L, Lin L. Fentanyl inhibits cell viability in human pancreatic cancer cell line and tumor growth in pancreatic cancer cell-transplanted mice. Int J Clin Exp Med. 2015 Oct 15;8(10):17684-93. pMID: 26770358; pMCID: pMC4694258.	Fentanyl inhibits cell viability in human pancreatic cancer cell line and tumor growth in pancreatic cancer cell-transplanted mice	Jianxia Miao, Liangrong Wang, Lei Chen, Tao Yang, Lida Jin, Lina Lin	2015	SW1990	Human	Pancreatic	Fentanyl	agonist	0,0.5,2,5	ng/mL	24,48,72	hours	MTT; Annexin; Wound Healing; Transwell	Viability; Apoptosis; Migration; Invasion	decreased*	decreased*	N/A	Yes	N/A		Yes	Yes		Pancreatic	Opium-related	agonist	nM	nM	nM	short	1	Anti-cancer
54	Gong S, Ying L, Fan Y, Sun Z. Fentanyl Inhibits Lung Cancer Viability and Invasion via Upregulation of miR-331-3p and Repression of HDAC5. Onco Targets Ther. 2020 Dec 23;13:13131-13141. doi: 10.2147/OTT.S281095. pMID: 33380803; pMCID: pMC7767728.	Fentanyl inhibits lung cancer viability and invasion via upregulation of mir-331-3p and repression of hdac5	Shengkai Gong, Liang Ying, Yu’ning Fan, Zhentao Sun	2020	A549	Human	Lung	Fentanyl	agonist	0,10,20,40	ng/mL	24,48,72	hours	CCk-8; Transwell;	Viability; Invasion	decreased*	decreased*	N/A	Yes	Yes		Yes	Yes		Lung	Opium-related	agonist	μM	nM	nM	short	1	Anti-cancer
					CALU-1	Human	Lung	Fentanyl	agonist	0,10,20,40	ng/mL	24,48,72	hours	CCk-8; Transwell;	Viability; Invasion	decreased*	decreased*	N/A	Yes	Yes		Yes	Yes		Lung	Opium-related	agonist	μM	nM	nM	short	1	Anti-cancer
55	Qin Y, Li L, Chen J, Tang X, Liao C, Xie Y, Xiao Q. Fentanyl inhibits progression of human gastric cancer MGC-803 cells by NF-kappaB downregulation and PTEN upregulation in vitro. Oncol Res. 2012;20(2-3):61-9. doi: 10.3727/096504012x13473664562501. pMID: 23193912.	Fentanyl inhibits progression of human gastric cancer MGC-803 cells by NF-κB downregulation and PTEN upregulation in vitro	Yi Qin, Li Li, Jing Chen, Xiaoman Tang, Chunjie Liao, Yubo Xie, and Qiang Xiao‡	2012	MGC-803	Human	Stomach	Fentanyl	agonist	0.0001,0.01,1	μmol/L	12,24,48,72	hours	MTT; Colony Formation; Flow Cytometry; Wound Healing	Viability; Proliferation; Apoptosis; Migration;	decreased*	decreased	decreased	N/A	N/A		Yes	Yes		Stomach	Opium-related	agonist	μM	μM	μM	short	1	Anti-cancer
56	Zhang XL, Chen ML, Zhou SL. Fentanyl inhibits proliferation and invasion of colorectal cancer via β-catenin. Int J Clin Exp Pathol. 2015 Jan 1;8(1):227-35. pMID: 25755709; pMCID: pMC4348846.	Fentanyl inhibits proliferation and invasion of colorectal cancer via β-catenin	Xiu-Lai Zhang, Min-Li Chen, Sheng-Li Zhou	2015	HCT-116	Human	Colon	Fentanyl	agonist	0,0.5,2,5,10	ng/mL	24,	hours	MTT; Transwell;	Viability; Invasion	decreased*	decreased*	N/A	Yes	N/A		Yes	Yes		Colon	Non-opium related	agonist	μM	nM	nM	short	1	Anti-cancer
57	Wang N, Zhang Z, Lv J. Fentanyl inhibits proliferation and invasion via enhancing miR-302b expression in esophageal squamous cell carcinoma. Oncol Lett. 2018 Jul;16(1):459-466. doi: 10.3892/ol.2018.8616. Epub 2018 May 2. pMID: 29928433; pMCID: pMC6006333.	Fentanyl inhibits proliferation and invasion via enhancing miR-302b expression in esophageal squamous cell carcinoma	NING WANG, ZHENNI ZHANG and JIANRUI LV	2018	Eca-109	Human	Esophageal	Fentanyl	agonist	0,0.5,5,50,500	ng/mL	24, 48, 72	hours	MTT; Flow Cytometry; Transwell	Proliferation; Apoptosis; Invasion	decreased*	decreased*	N/A	Yes	Yes		Yes	Yes		Esophageal	Opium-related	agonist	μM	nM	combination	short	1	Anti-cancer
					Eca-109	Human	Esophageal	Fentanyl	agonist	0,0.5,5,50,500	ng/mL	24, 48, 72	hours	MTT; Flow Cytometry; Transwell	Proliferation; Apoptosis; Invasion	decreased*	decreased*	N/A	Yes	Yes		Yes	Yes		Esophageal	Opium-related	agonist	μM	μM	combination	short	1	Anti-cancer
					TE1	Human	Esophageal	Fentanyl	agonist	0,0.5,5,50,500	ng/mL	24, 48,72	hours	MTT; Flow Cytometry; Transwell	Proliferation; Apoptosis; Invasion	decreased*	decreased*	N/A	Yes	Yes		Yes	Yes		Esophageal	Opium-related	agonist	μM	nM	combination	short	1	Anti-cancer
					TE1	Human	Esophageal	Fentanyl	agonist	0,0.5,5,50,500	ng/mL	24, 48,72	hours	MTT; Flow Cytometry; Transwell	Proliferation; Apoptosis; Invasion	decreased*	decreased*	N/A	Yes	Yes		Yes	Yes		Esophageal	Opium-related	agonist	μM	μM	combination	short	1	Anti-cancer
58	Li AX, Xin WQ, Ma CG. Fentanyl inhibits the invasion and migration of colorectal cancer cells via inhibiting the negative regulation of Ets-1 on BANCR. Biochem Biophys Res Commun. 2015 Sep 25;465(3):594-600. doi: 10.1016/j.bbrc.2015.08.068. Epub 2015 Aug 18. pMID: 26296467.	Fentanyl inhibits the invasion and migration of colorectal cancer cells via inhibiting the negative regulation of Ets-1 on BANCR	Ai-xiang Li, Wen-qi Xin, Chuan-gen Ma	2015	LOVO	Human	Colon	Fentanyl	agonist	0,0.5,5,50	ng/mL	24; 3	hours; weeks	Colony Formation; Transwell;	Clonogenicity; Invasion; Migration	N/A	decreased	decreased	N/A	N/A		Yes	Yes		Colon	Non-opium related	agonist	μM	nM	nM	short	1	Anti-cancer
					SW-480	Human	Colon	Fentanyl	agonist	0,0.5,5,50	ng/mL	24; 3	hours; weeks	Colony Formation; Transwell;	Clonogenicity; Invasion; Migration	N/A	decreased	decreased	N/A	N/A		Yes	Yes		Colon	Non-opium related	agonist	μM	nM	nM	short	1	Anti-cancer
59	Li C, Qin Y, Zhong Y, Qin Y, Wei Y, Li L, Xie Y. Fentanyl inhibits the progression of gastric cancer through the suppression of MMP-9 via the PI3K/Akt signaling pathway. Ann Transl Med. 2020 Feb;8(4):118. doi: 10.21037/atm.2019.12.161. pMID: 32175411; pMCID: pMC7049026.	Fentanyl inhibits the progression of gastric cancer through the suppression of MMP-9 via the PI3K/Akt signaling pathway	Chunlai Li, Yi Qin, Yu Zhong, Yinying Qin, Yi Wei, Li Li, Yubo Xie	2020	MGC-803	Human	Stomach	Fentanyl	agonist	0.1,	μmol/L	24,48,72	hours	CCk-8; Transwell; Wound Healing; Flow Cytometry	Proliferation; Invasion; Migration; Apoptosis;	decreased*	decreased*	N/A	N/A	N/A		Yes	Yes		Stomach	Opium-related	agonist	μM	μM	μM	short	1	Anti-cancer
60	Yang HF, Yu M, Jin HD, Yao JQ, Lu ZL, Yabasin IB, Yan Q, Wen QP. Fentanyl Promotes Breast Cancer Cell Stemness and Epithelial-Mesenchymal Transition by Upregulating α1, 6-Fucosylation via Wnt/β-Catenin Signaling Pathway. Front Physiol. 2017 Jul 26;8:510. doi: 10.3389/fphys.2017.00510. pMID: 28798691; pMCID: pMC5526971.	Fentanyl Promotes Breast Cancer Cell Stemness and Epithelial-Mesenchymal Transition by Upregulating α1, 6-Fucosylation via Wnt/β-Catenin Signaling Pathway	Hong-Fang Yang, Ming Yu, Hui-Dan Jin, Jia-Qi Yao, Zhi-Li Lu, Iddrisu B. Yabasin, Qiu Yan2 and Qing-Ping Wen	2017	MCF7	Human	Breast	Fentanyl	agonist	0,0.01,0.1	μM	48; 12	hours; days	Colony Formation; Sphere Formation; Transwell;	Clonogenicity; Migration	N/A	increased	increased*	Yes	N/A		Yes	Yes		Breast	Non-opium related	agonist	μM	μM	μM	short	1	Pro-cancer
					MDA-MB-231	Human	Breast	Fentanyl	agonist	0,0.01,0.1	μM	48; 12	hours; days	Colony Formation; Sphere Formation; Transwell;	Clonogenicity; Migration	N/A	increased	increased*	Yes	N/A		Yes	Yes		Breast	Non-opium related	agonist	μM	μM	μM	short	1	Pro-cancer
61	Nomura Y, Kawaraguchi Y, Sugimoto H, Furuya H, Kawaguchi M. Effects of morphine and fentanyl on 5-fluorouracil sensitivity in human colon cancer HCT-116 cells. J Anesth. 2014 Apr;28(2):298-301. doi: 10.1007/s00540-013-1717-2. Epub 2013 Oct 5. pMID: 24097124.	Effects of morphine and fentanyl on 5-fluorouracil sensitivity in human colon cancer HCT-116 cells	Yasumitsu Nomura, Yoshitaka Kawaraguchi, Hiroshi Sugimoto, Hitoshi Furuya, Masahiko Kawaguchi	2014	HCT-116	Human	Colon	Fentanyl	agonist	0,1,2,5,10	ng/mL	6,24	hours	MTT	Proliferation	no effect	N/A	N/A	N/A	N/A		Yes	N/A		Colon	Non-opium related	agonist	μM	nM	nM	short	1	No effect
					HCT-116	Human	Colon	Morphine	agonist	0,5,10,20,50	ng/mL	6,24	hours	MTT	Proliferation	increased*	N/A	N/A	N/A	Yes		Yes	Yes		Colon	Non-opium related	agonist	μM	nM	nM	short	1	Pro-cancer
62	Celik F, Duran T. Effects of Fentanyl on pancreatic cancer cell proliferation and cancer stem cell differentiation. Cell Mol Biol (Noisy-le-grand). 2019 Sep 30;65(7):21-25. pMID: 31880513.	Effects of Fentanyl on pancreatic cancer cell proliferation and cancer stem cell differentiation	Feyzi Celik, Tugce Duran	2019	PANC-1	Human	Pancreatic	Fentanyl	agonist	10,15,20,25	μM	24,48,72	hours	MTT	Viability	decreased	N/A	N/A	N/A	N/A		Yes	Yes		Pancreatic	Opium-related	agonist	μM	μM	μM	short	1	Anti-cancer
63	Vaseghi G, Dana N, Ghasemi A, Abediny R, Laher I, Javanmard SH. Morphine promotes migration and lung metastasis of mouse melanoma cells. Braz J Anesthesiol. 2023 Jul-Aug;73(4):441-445. doi: 10.1016/j.bjane.2021.10.019. Epub 2022 Feb 1. pMID: 35121060; pMCID: pMC10362449.	Morphine promotes migration and lung metastasis of mouse melanoma cells	Golnaz Vaseghia, Nasim Dana, Ahmad Ghasemi, Reza Abediny, Ismail Laher, Shaghayegh Haghjooy Javanmard	2023	B16F10	Murine	Skin	Morphine	agonist	0,0.1,1,10	μM	12,24	hours	Transwell	Migration	N/A	Increased*	N/A	N/A	N/A		Yes	Yes		Skin	Non-opium related	agonist	μM	μM	μM	short	1	Pro-cancer
64	Nishiwada T, Kawaraguchi Y, Uemura K, Kawaguchi M. Morphine inhibits cell viability and growth via suppression of vascular endothelial growth factor in human oral cancer HSC-3 cells. J Anesth. 2019 Jun;33(3):408-415. doi: 10.1007/s00540-019-02645-1. Epub 2019 May 2. pMID: 31049688.	Morphine inhibits cell viability and growth via suppression of vascular endothelial growth factor in human oral cancer HSC-3 cells	Tadashi Nishiwada, Yoshitaka Kawaraguchi, Keiko Uemura, Masahiko Kawaguchi	2019	HSC-3	Human	Oral	Morphine	agonist	0,0.1,1,10,100,1000	μmol/L	48,	hours	MTT; LDH; Colony Formation; Flow Cytometry	Viability; Cytotoxicity; Proliferation; Clonogenicity; Apoptosis	decreased*	N/A	decreased*	Yes	N/A		Yes	Yes		Oral	Non-opium related	agonist	μM	μM	μM	short	1	Anti-cancer
65	Qin Y, Chen J, Li L, Liao CJ, Liang YB, Guan EJ, Xie YB. Exogenous morphine inhibits human gastric cancer MGC- 803 cell growth by cell cycle arrest and apoptosis induction. Asian Pac J Cancer Prev. 2012;13(4):1377-82. doi: 10.7314/apjcp.2012.13.4.1377. pMID: 22799335.	Exogenous morphine inhibits human gastric cancer MGC- 803 cell growth by cell cycle arrest and apoptosis induction	Yi Qin, Jing Chen, Li Li, Chun-Jie Liao, Yu-Bing Liang, En-Jian Guan, Yu-Bo Xie	2012	MGC-803	Human	Stomach	Morphine	agonist	0.1,10;1	μmol/L; mmol/L	72,	hours	MTT; Colony Formation; Flow Cytometry;	Viability; Proliferation; Clonogenicity; Apoptosis	decreased*	N/A	decreased*	N/A	N/A		Yes	Yes		Stomach	Opium-related	agonist	μM; mM	μM	combination	short	1	Anti-cancer
					MGC-803	Human	Stomach	Morphine	agonist	0.1,10;1	μmol/L; mmol/L	72,	hours	MTT; Colony Formation; Flow Cytometry;	Viability; Proliferation; Clonogenicity; Apoptosis	decreased*	N/A	decreased*	N/A	N/A		Yes	Yes		Stomach	Opium-related	agonist	μM; mM	mM	combination	short	1	Anti-cancer
66		Fentanyl stimulates tumor angiogenesis via activating multiple pro-angiogenic signaling pathways	Weiwei Liu, Yi Chen, Wei Xu, Wei Wang, Li Tang, Rui Xia, Qiong Zhu	2020	A549	Human	Lung	Fentanyl	agonist	10,50,250,	nM	8,24,	hours	brdU; Boyden Chamber	Proliferation; Migration;	no effect	Increased*	N/A	N/A	N/A		Yes	Yes		Lung	Opium-related	agonist	nM	nM	nM	short	1	Pro-cancer
					H3255	Human	Lung	Fentanyl	agonist	10,50,250,	nM	8,24,	hours	brdU; Boyden Chamber	Proliferation; Migration;	no effect	Increased*	N/A	N/A	N/A		Yes	Yes		Lung	Opium-related	agonist	nM	nM	nM	short	1	Pro-cancer
					NCL-H69	Human	Lung	Fentanyl	agonist	10,50,250,	nM	8,24,	hours	brdU; Boyden Chamber	Proliferation; Migration;	no effect	no effect	N/A	N/A	N/A		Yes	Yes		Lung	Opium-related	agonist	nM	nM	nM	short	1	No effect
					H460	Human	Lung	Fentanyl	agonist	10,50,250,	nM	8,24,	hours	brdU; Boyden Chamber	Proliferation; Migration;	no effect	Increased*	N/A	N/A	N/A		Yes	Yes		Lung	Opium-related	agonist	nM	nM	nM	short	1	Pro-cancer
67	Dai H, Feng J, Nan Z, Wei L, Lin F, Jin R, Zhang S, Wang X, Pan L. Morphine may act via DDX49 to inhibit hepatocellular carcinoma cell growth. Aging (Albany NY). 2021 May 5;13(9):12766-12779. doi: 10.18632/aging.202946. Epub 2021 May 5. pMID: 33952717; pMCID: pMC8148497.	Morphine may act via DDX49 to inhibit hepatocellular carcinoma cell growth	Huijun Dai, Jifeng Feng, Zhenhua Nan, Lijuan Wei, Fei Lin, Ren Jin, Suisui Zhang, Xiaoxia Wang, Linghui Pan	2021	QGY-7703	Human	Uterus/Cervix	Morphine	agonist	0,0.01,10,1000	μmol/L	72,	hours	MTT; Wound Healing; Transwell; Flow Cytometry	Proliferation; Migration; Invasion; Apoptosis	decreased*	decreased*	N/A	Yes	Yes		Yes	Yes		Uterus/Cervix	Non-opium related	agonist	μM	μM	μM	short	1	Anti-cancer
					SMMC7721	Human	Uterus/Cervix	Morphine	agonist	0,0.01,10,1000	μmol/L	72,	hours	MTT; Wound Healing; Transwell; Flow Cytometry	Proliferation; Migration; Invasion; Apoptosis	decreased*	decreased*	N/A	Yes	Yes		Yes	Yes		Uterus/Cervix	Non-opium related	agonist	μM	μM	μM	short	1	Anti-cancer
68	Gonzalez-Nunez V, Noriega-Prieto JA, Rodríguez RE. Morphine modulates cell proliferation through mir133b &mir128 in the neuroblastoma SH-SY5Y cell line. Biochim Biophys Acta. 2014 Apr;1842(4):566-72. doi: 10.1016/j.bbadis.2014.01.003. Epub 2014 Jan 14. pMID: 24440526.	Morphine modulates cell proliferation through mir133b &mir128 in the neuroblastoma SH-SY5Y cell line	Veronica Gonzalez-Nunez, Jose Antonio Noriega-Prieto, Raquel E. Rodríguez	2014	SH-SY5Y	Human	Adrenal gland	Morphine	agonist	10;1	nM;μM	24,	hours	Percentage of cells in proliferation from Ser10 labelling; TUNEL	Proliferation; Apoptosis	increased (10nM) & decreased at (1μM)	N/A	N/A	Yes	N/A		Yes	Yes		Adrenal gland	Non-opium related	agonist	nM; μM	nM	combination	short	1	Complex
					SH-SY5Y	Human	Adrenal gland	Morphine	agonist	10;1	nM;μM	24,	hours	Percentage of cells in proliferation from Ser10 labelling; TUNEL	Proliferation; Apoptosis	increased (10nM) & decreased at (1μM)	N/A	N/A	Yes	N/A		Yes	Yes		Adrenal gland	Non-opium related	agonist	nM; μM	μM	combination	short	1	Complex
					SH-SY5Y	Human	Adrenal gland	Naloxone; Naloxone + Morphine	antagonist	10; 1	μM	24,	hours	Percentage of cells in proliferation from Ser10 labelling; TUNEL	Proliferation; Apoptosis	no effect	N/A	N/A	N/A	N/A		Yes	Yes		Adrenal gland	Non-opium related	antagonist	μM	μM	μM	short	1	No effect
69		Morphine improved the antitumor effects on MCF7 cells in combination with 5-Fluorouracil	Zhi-Hua Ge, Zhi-Xue Wang, Tie-Li Yu, Ning Yang, Yu Sun, Chang-Lai Hao, Li-Xin Sun	2014	MCF7	Human	Breast	Morphine	agonist	0,50,250,1250	μM	48,	hours	MTT; Flow Cytometry	Proliferation; Apoptosis	decreased*	N/A	N/A	N/A	N/A		Yes	Yes		Breast	Non-opium related	agonist	μM	μM	μM	short	1	Anti-cancer
70	Chen Y, Qin Y, Li L, Chen J, Zhang X, Xie Y. Morphine Can Inhibit the Growth of Breast Cancer MCF7 Cells by Arresting the Cell Cycle and Inducing Apoptosis. Biol Pharm Bull. 2017 Oct 1;40(10):1686-1692. doi: 10.1248/bpb.b17-00215. Epub 2017 Jul 21. pMID: 28740043.	Morphine Can Inhibit the Growth of Breast Cancer MCF7 Cells by Arresting the Cell Cycle and Inducing Apoptosis	Yanhua Chen, Yi Qin, Li Li, Jing Chen, Xu Zhang and Yubo Xie	2017	MCF7	Human	Breast	Morphine	agonist	0.01 – 10	μM	12 – 72	hours	MTT; Flow Cytometry; Colony Formation	Viability;Proliferation; Apoptosis; Clonogenicity	decreased*	N/A	decreased*	N/A	N/A		Yes	Yes		Breast	Non-opium related	agonist	μM	μM	μM	short	1	Anti-cancer
					MCF7	Human	Breast	Naloxone	antagonist	10,	μM	12 – 72	hours	MTT; Flow Cytometry; Colony Formation	Viability;Proliferation; Apoptosis; Clonogenicity	no significant effect	N/A	no significant effect	N/A	N/A		Yes	Yes		Breast	Non-opium related	antagonist	μM	μM	μM	short	1	No effect
71	Bimonte S, Barbieri A, Rea D, Palma G, Luciano A, Cuomo A, Arra C, Izzo F. Morphine Promotes Tumor Angiogenesis and Increases Breast Cancer Progression. Biomed Res Int. 2015;2015:161508. doi: 10.1155/2015/161508. Epub 2015 May 3. pMID: 26064880; pMCID: pMC4433634.	Morphine Promotes Tumor Angiogenesis and Increases Breast Cancer Progression	Sabrina Bimonte, Antonio Barbieri, Domenica Rea, Giuseppe Palma, Antonio Luciano, Arturo Cuomo, Claudio Arra, and Francesco Izzo	2015	MDA-MB-231	Human	Breast	Morphine	agonist	0,1,10,100	μM	24,48,	hours	MTT; Wound Healing;	Proliferation; Migration	increased	increased	N/A	Yes	N/A		Yes	N/A		Breast	Non-opium related	agonist	μM	μM	μM	short	1	Pro-cancer
72	Wang Z, Jiang L, Wang J, Chai Z, Xiong W. Morphine promotes angiogenesis by activating PI3K/Akt/HIF-1α pathway and upregulating VEGF in hepatocellular carcinoma. J Gastrointest Oncol. 2021 Aug;12(4):1761-1772. doi: 10.21037/jgo-20-394. pMID: 34532126; pMCID: pMC8421899.	Morphine promotes angiogenesis by activating PI3K/Akt/HIF-1α pathway and upregulating VEGF in hepatocellular carcinoma	Zhiyao Wang, Linghui Jiang, Jie Wang, Zongtao Chai, Wanxia Xiong	2021	BEL-7402	Human	Uterus/Cervix	Morphine	agonist	10,100,200,500,1000,	μmol/L	24, 48, 72,96	hours	CCk-8;	Proliferation;	no significant effect (10–200 μM) & decreased (500–1000μM)	N/A	N/A	Yes	N/A		Yes	Yes		Uterus/Cervix	Non-opium related	agonist	μM	μM	μM	short	1	Anti-cancer
					BEL-7402	Human	Uterus/Cervix	Morphine	agonist	10,100,200,500,1000,	μmol/L	24, 48, 72,96	hours	CCk-8;	Proliferation;	no significant effect (10–200 μM) & decreased (500–1000μM)	N/A	N/A	Yes	N/A		Yes	Yes		Uterus/Cervix	Non-opium related	agonist	μM	μM	μM	moderate	1	Anti-cancer
					HCC-LM3	Human	Liver	Morphine	agonist	10,100,200,500,1000,	μmol/L	24, 48, 72,96	hours	CCk-8;	Proliferation;	no significant effect (10–200 μM) & decreased (500–1000μM)	N/A	N/A	Yes	N/A		Yes	Yes		Liver	Non-opium related	agonist	μM	μM	μM	short	1	Anti-cancer
					HCC-LM3	Human	Liver	Morphine	agonist	10,100,200,500,1000,	μmol/L	24, 48, 72,96	hours	CCk-8;	Proliferation;	no significant effect (10–200 μM) & decreased (500–1000μM)	N/A	N/A	Yes	N/A		Yes	Yes		Liver	Non-opium related	agonist	μM	μM	μM	moderate	1	Anti-cancer
73	Harimaya Y, Koizumi K, Andoh T, Nojima H, Kuraishi Y, Saiki I. Potential ability of morphine to inhibit the adhesion, invasion and metastasis of metastatic colon 26-L5 carcinoma cells. Cancer Lett. 2002 Dec 10;187(1-2):121-7. doi: 10.1016/s0304-3835(02)00360-9. pMID: 12359359.	Potential ability of morphine to inhibit the adhesion, invasion and metastasis of metastatic colon 26-L5 carcinoma cells	Yuko Harimaya, Keiichi Koizumi, Tsugunobu Andoh, Hiroshi Nojima,Yasushi Kuraishi, Ikuo Saiki	2002	Colon 26-L5	Human	Colon	Morphine hydrochloride	agonist	1,10,50,100	ng/mL	24,	hours	Chemotaxicell Chamber; WST-1	Invasion; Migration; Growth	no effect	decreased*	N/A	Yes	N/A		Yes	Yes		Colon	Non-opium related	agonist	μM	nM	nM	short	1	Anti-cancer
74	Haghjooy-Javanmard S, Ghasemi A, Laher I, Zarrin B, Dana N, Vaseghi G. Influence of morphine on TLR4/ NF-kB signaling pathway of MCF7 cells. Bratisl Lek Listy. 2018;119(4):229-233. doi: 10.4149/BLL_2018_043. pMID: 30113863.	Influence of morphine on TLR4/ NF-kB signaling pathway of MCF7 cells	Haghjooy-Javanmard S, Ghasemi A, Laher I, Zarrin B, Dana N, Vaseghi G	2018	MCF7	Human	Breast	Morphine	agonist	0,0.5,5,	μM	24, 48	hours	Transwell;	Migration;	N/A	decreased*	N/A	N/A	N/A		Yes	Yes		Breast	Non-opium related	agonist	μM	μM	μM	short	1	Anti-cancer
75	Ma Y, Ren Z, Ma S, Yan W, He M, Wang D, Ding P. Morphine enhances renal cell carcinoma aggressiveness through promotes survivin level. Ren Fail. 2017 Nov;39(1):258-264. doi: 10.1080/0886022X.2016.1256322. Epub 2016 Nov 21. pMID: 27866460; pMCID: pMC6014364.	Morphine enhances renal cell carcinoma aggressiveness through promotes survivin level	Yabing Ma, Zhongzhong Ren, Shuyong Ma, Wenjun Yan, Man He, Dong Wang and Peiyan Ding	2017	786-O	Human	Kidney	Morphine	agonist	1 – 10	nM – μM	48,	hours	MTT; Transwell;	Proliferation; Migration; Invasion;	increased	increased*	N/A	Yes	N/A		Yes	Yes		Kidney	Non-opium related	agonist	nM – μM	nM	combination	short	1	Pro-cancer
					786-O	Human	Kidney	Morphine	agonist	1 – 10	nM – μM	48,	hours	MTT; Transwell;	Proliferation; Migration; Invasion;	increased	increased*	N/A	Yes	N/A		Yes	Yes		Kidney	Non-opium related	agonist	nM – μM	μM	combination	short	1	Pro-cancer
					RLC-310	Human	Kidney	Morphine	agonist	1 – 10	nM – μM	48,	hours	MTT; Transwell;	Proliferation; Migration; Invasion;	increased	increased*	N/A	Yes	N/A		Yes	Yes		Kidney	Non-opium related	agonist	nM – μM	μM	μM	short	1	Pro-cancer
					786-O	Human	Kidney	D50488H	peptide (antagonist)	50,	μM	48,	hours	MTT;	Proliferation	increased	N/A	N/A	N/A	N/A		Yes	Yes		Kidney	Non-opium related	peptide (antagonist)	μM	μM	μM	short	1	Pro-cancer
					786-O	Human	Kidney	DAMGO	peptide	50,	μM	48,	hours	MTT;	Proliferation	increased	N/A	N/A	N/A	N/A		Yes	Yes		Kidney	Non-opium related	peptide	μM	μM	μM	short	1	Pro-cancer
					786-O	Human	Kidney	DPDPE	peptide	50,	μM	48,	hours	MTT;	Proliferation	increased	N/A	N/A	N/A	N/A		Yes	Yes		Kidney	Non-opium related	peptide	μM	μM	μM	short	1	Pro-cancer
76	Takeuchi R, Hoshijima H, Nagasaka H, Chowdhury SA, Kikuchi H, Kanda Y, Kunii S, Kawase M, Sakagami H. Induction of non-apoptotic cell death by morphinone in human promyelocytic leukemia HL-60 cells. Anticancer Res. 2006 Sep-Oct;26(5A):3343-8. pMID: 17094451.	Induction of non-apoptotic cell death by morphinone in human promyelocytic leukemia HL-60 cells	RISA TAKEUCHI, HIROSHI HOSHIJIMA, HIROSHI NAGASAKA, SHAHEAD ALI CHOWDHURY, HIROTAKA KIKUCHI, YUMIKO KANDA, SHIRO KUNII, MASAMI KAWASE and HIROSHI SAKAGAMI	2006	HL-60	Human	Blood	Morphinone	agonist	0 – 100	μM	24,	hours	MTT;	Viability; Apoptosis;	decreased	N/A	N/A	N/A	N/A		N/A	N/A		Blood	Non-opium related	agonist	μM	μM	μM	short	1	Anti-cancer
					HSC-2	Human	Oral	Morphinone	agonist	1 – 100	μM	24,	hours	MTT;	Viability	decreased	N/A	N/A	N/A	N/A		N/A	N/A		Oral	Non-opium related	agonist	μM	μM	μM	short	1	Anti-cancer
					HSC-3	Human	Oral	Morphinone	agonist	1 – 100	μM	24,	hours	MTT;	Viability	decreased	N/A	N/A	N/A	N/A		N/A	N/A		Oral	Non-opium related	agonist	μM	μM	μM	short	1	Anti-cancer
					HSC-4	Human	Oral	Morphinone	agonist	1 – 100	μM	24,	hours	MTT;	Viability	decreased	N/A	N/A	N/A	N/A		N/A	N/A		Oral	Non-opium related	agonist	μM	μM	μM	short	1	Anti-cancer
					NA	Human	Oral	Morphinone	agonist	1 – 100	μM	24,	hours	MTT;	Viability	decreased	N/A	N/A	N/A	N/A		N/A	N/A		Oral	Non-opium related	agonist	μM	μM	μM	short	1	Anti-cancer
					Ca9-22	Human	Oral	Morphinone	agonist	1 – 100	μM	24,	hours	MTT;	Viability	decreased	N/A	N/A	N/A	N/A		N/A	N/A		Oral	Non-opium related	agonist	μM	μM	μM	short	1	Anti-cancer
					HeLa	Human	Cervix	Morphinone	agonist	2 – 100	μM	24,	hours	MTT;	Viability	decreased	N/A	N/A	N/A	N/A		N/A	N/A		Cervix	Non-opium related	agonist	μM	μM	μM	short	1	Anti-cancer
77	Landgraf V, Griessmann M, Roller J, Polednik C, Schmidt M. DL-Methadone as an Enhancer of Chemotherapeutic Drugs in Head and Neck Cancer Cell Lines. Anticancer Res. 2019 Jul;39(7):3633-3639. doi: 10.21873/anticanres.13511. pMID: 31262889.	DL-Methadone as an Enhancer of Chemotherapeutic Drugs in Head and Neck Cancer Cell Lines	VERONIKA LANDGRAF, MATTHIAS GRIESSMANN, JEANETTE ROLLER, CHRISTINE POLEDNIK and MARIANNE SCHMIDT	2019	FaDu	Human	Pharynx	DL-Methadone	agonist	2,8,32,	μM	48,	hours	XTT;	Viability	decreased* at 32μM / increased* at 8μM	N/A	N/A	N/A	N/A		Yes	Yes		Pharynx	Opium-related	agonist	μM	μM	μM	short	1	Complex
					HLaC78	Human	Larynx	DL-Methadone	agonist	2,8,32,	μM	48,	hours	XTT;	Proliferation; Viability; Cytotoxicity	non significant increase	N/A	N/A	N/A	N/A		Yes	N/A		Larynx	Opium-related	agonist	μM	μM	μM	short	1	No effect
					PE/CA-PJ41	Human	Oral	DL-Methadone	agonist	2,8,32,	μM	48,	hours	XTT;	Proliferation; Viability; Cytotoxicity	decreased*	N/A	N/A	N/A	N/A		Yes	Yes		Oral	Non-opium related	agonist	μM	μM	μM	short	1	Anti-cancer
					A172	Human	Brain	DL-Methadone	agonist	2,8,32,	μM	48,	hours	XTT;	Proliferation; Viability; Cytotoxicity	no effect	N/A	N/A	N/A	N/A		Yes	N/A		Brain	Non-opium related	agonist	μM	μM	μM	short	1	No effect
78	Kuzumaki N, Suzuki A, Narita M, Hosoya T, Nagasawa A, Imai S, Yamamizu K, Morita H, Nagase H, Okada Y, Okano HJ, Yamashita JK, Okano H, Suzuki T, Narita M. Effect of κ-opioid receptor agonist on the growth of non-small cell lung cancer (NSCLC) cells. Br J Cancer. 2012 Mar 13;106(6):1148-52. doi: 10.1038/bjc.2011.574. Epub 2012 Feb 16. pMID: 22343623; pMCID: pMC3304401.	Effect of κ-opioid receptor agonist on the growth of non-small cell lung cancer (NSCLC) cells	N Kuzumaki, A Suzuki, M Narita, T Hosoya, A Nagasawa, S Imai, K Yamamizu, H Morita, H Nagase, Y Okada, HJ Okano, JK Yamashita, H Okano, T Suzuki and M Narita	2012	HCC827	Human	Lung	U50,488H	agonist	15.6 – 250	μM	2,	days	MTT;	Viability;	decreased*	N/A	N/A	Yes	N/A		Yes	Yes		Lung	Opium-related	agonist	μM	μM	μM	short	1	Anti-cancer
					H1975	Human	Lung	U50,488H	agonist	15.6 – 250	μM	2,	days	MTT;	Viability;	decreased*	N/A	N/A	Yes	N/A		Yes	Yes		Lung	Opium-related	agonist	μM	μM	μM	short	1	Anti-cancer
79	Vaseghi G, Rashidi N, Zare N, Ghasemi F, Pourhadi M, Rafiee L, Javanmard SH. Effects of Methadone on the Toll-like Receptor 4 Expression in Human Non-Small Cell Lung Carcinoma A549 Cell Line Using In-silico and In vitro Techniques. Adv Biomed Res. 2022 Dec 26;11:122. doi: 10.4103/abr.abr_97_21. pMID: 36798925; pMCID: pMC9926039.	Effects of Methadone on the Toll-like Receptor 4 Expression in Human Non-Small Cell Lung Carcinoma A549 Cell Line Using In-silico and In vitro Techniques	Golnaz Vaseghi, Nastaran Rashidi, Nasrin Zare, Fahimeh Ghasemi, Marjan Pourhadi, Laleh Rafiee, Shaghayegh Haghjooy Javanmard	2022	A549	Human	Lung	Methadone	agonist	5,10,20	μM	24,	hours	Transwell;	Migration;	N/A	increased*	N/A	N/A	N/A		Yes	Yes		Lung	Opium-related	agonist	μM	μM	μM	short	1	Pro-cancer
					A549	Human	Lung	Naloxone	antagonist	20,40	μM	24,	hours	Transwell;	Migration;	N/A	no effect	N/A	N/A	N/A		Yes	N/A		Lung	Opium-related	antagonist	μM	μM	μM	short	1	No effect
80	Brawanski K, Brockhoff G, Hau P, Vollmann-Zwerenz A, Freyschlag C, Lohmeier A, Riemenschneider MJ, Thomé C, Brawanski A, Proescholdt MA. Efficacy of D,L-methadone in the treatment of glioblastoma in vitro. CNS Oncol. 2018 Jul 1;7(3):CNS18. doi: 10.2217/cns-2018-0006. Epub 2018 Jun 19. pMID: 29916277; pMCID: pMC6200059.	Efficacy of D,L-methadone in the treatment of glioblastoma in vitro	Konstantin Brawanski, Gero Brockhoff, Peter Hau, Arabel Vollmann-Zwerenz, Christian Freyschlag, Annette Lohmeier, Markus J Riemenschneider, Claudius Thome, Alexander Brawanski & Martin A Proescholdt	2018	U87	Human	Brain	DL-Methadone	agonist	0.3,1,15,30,45,	μg/mL	140,	hours	Crystal Violet; FACS	Viability; Apoptosis;	decreased*	N/A	N/A	Yes	N/A		Yes	Yes		Brain	Non-opium related	agonist	μM	μM	μM	short	1	Anti-cancer
					U251	Human	Brain	DL-Methadone	agonist	0.3,1,15,30,45,	μg/mL	140,	hours	Crystal Violet; FACS	Viability; Apoptosis;	decreased*	N/A	N/A	Yes	N/A		Yes	Yes		Brain	Non-opium related	agonist	μM	μM	μM	short	1	Anti-cancer
					BTIC–7	Human	Brain	DL-Methadone	agonist	0.3,1,15,30,45,	μg/mL	140,	hours	Crystal Violet; FACS	Viability; Apoptosis;	decreased*	N/A	N/A	Yes	N/A		Yes	Yes		Brain	Non-opium related	agonist	μM	μM	μM	short	1	Anti-cancer
					BTIC–12	Human	Brain	DL-Methadone	agonist	0.3,1,15,30,45,	μg/mL	140,	hours	Crystal Violet; FACS	Viability; Apoptosis;	decreased*	N/A	N/A	Yes	N/A		Yes	Yes		Brain	Non-opium related	agonist	μM	μM	μM	short	1	Anti-cancer
					BTIC–13	Human	Brain	DL-Methadone	agonist	0.3,1,15,30,45,	μg/mL	140,	hours	Crystal Violet; FACS	Viability; Apoptosis;	decreased*	N/A	N/A	Yes	N/A		Yes	Yes		Brain	Non-opium related	agonist	μM	μM	μM	short	1	Anti-cancer
					BTIC–18	Human	Brain	DL-Methadone	agonist	0.3,1,15,30,45,	μg/mL	140,	hours	Crystal Violet; FACS	Viability; Apoptosis;	decreased*	N/A	N/A	Yes	N/A		Yes	Yes		Brain	Non-opium related	agonist	μM	μM	μM	short	1	Anti-cancer
81	Lin X, Chen Q, Xue LY, Ma XJ, Wang R. Endomorphins, endogenous opioid peptides, induce apoptosis in human leukemia HL-60 cells. Can J Physiol Pharmacol. 2004 Nov;82(11):1018-25. doi: 10.1139/y04-087. pMID: 15644942.	Endomorphins, endogenous opioid peptides, induce apoptosis in human leukemia HL-60 cells	Xin Lin, Qiang Chen, Li-Ying Xue, Xiao-Jun Ma, and Rui Wang	2004	HL-60	Human	Blood	Endomorphin 1 (EM1)	peptide	0,50,100,150,200,250,300	μmol/L	4,	days	MTT; Flow Cytometry;	Viability; Apoptosis;	decreased*	N/A	N/A	Yes	N/A		Yes	Yes		Blood	Non-opium related	peptide	μM	μM	μM	moderate	1	Anti-cancer
					HL-60	Human	Blood	Endomorphin 2 (EM2)	peptide	0,50,100,150,200,250,300	μmol/L	4,	days	MTT; Flow Cytometry;	Viability; Apoptosis;	decreased*	N/A	N/A	Yes	N/A		Yes	Yes		Blood	Non-opium related	peptide	μM	μM	μM	moderate	1	Anti-cancer
82	Heagy W, Duca K, Finberg RW. Enkephalins stimulate leukemia cell migration and surface expression of CD9. J Clin Invest. 1995 Sep;96(3):1366-74. doi: 10.1172/JCI118171. pMID: 7657811; pMCID: pMC185758.	Enkephalins stimulate leukemia cell migration and surface expression of CD9	W Heagy, K Duca, R W Finberg	1995	NALM-6	Human	Blood	MET–ENK	peptide	0.01 – 100	nM	90,	minutes	Microchemotaxis Chamber; FACS	Migration; Apoptosis	N/A	increased	N/A	Yes	N/A		Yes	Yes		Blood	Non-opium related	peptide	nM	nM	nM	short	1	Pro-cancer
					NALM-6	Human	Blood	DADLE	peptide	0.01 – 100	nM	90,	minutes	Microchemotaxis Chamber; FACS	Migration; Apoptosis	N/A	increased	N/A	Yes	N/A		Yes	Yes		Blood	Non-opium related	peptide	nM	nM	nM	short	1	Pro-cancer
					NALM-6	Human	Blood	DAMGO	peptide	0.01 – 100	nM	90,	minutes	Microchemotaxis Chamber; FACS	Migration; Apoptosis	N/A	increased	N/A	Yes	N/A		Yes	Yes		Blood	Non-opium related	peptide	nM	nM	nM	short	1	Pro-cancer
					LAZ-221	Human	Blood	MET–ENK	peptide	0.01 – 100	nM	90,	minutes	Microchemotaxis Chamber; FACS	Migration; Apoptosis	N/A	increased	N/A	Yes	N/A		Yes	Yes		Blood	Non-opium related	peptide	nM	nM	nM	short	1	Pro-cancer
					LAZ-221	Human	Blood	DADLE	peptide	0.01 – 100	nM	90,	minutes	Microchemotaxis Chamber; FACS	Migration; Apoptosis	N/A	increased	N/A	Yes	N/A		Yes	Yes		Blood	Non-opium related	peptide	nM	nM	nM	short	1	Pro-cancer
					LAZ-221	Human	Blood	DAMGO	peptide	0.01 – 100	nM	90,	minutes	Microchemotaxis Chamber; FACS	Migration; Apoptosis	N/A	increased	N/A	Yes	N/A		Yes	Yes		Blood	Non-opium related	peptide	nM	nM	nM	short	1	Pro-cancer
					LAZ-338	Human	Blood	MET–ENK	peptide	0.01 – 100	nM	90,	minutes	Microchemotaxis Chamber; FACS	Migration; Apoptosis	N/A	no effect	N/A	N/A	N/A		Yes	N/A		Blood	Non-opium related	peptide	nM	nM	nM	short	1	No effect
					LAZ-338	Human	Blood	DADLE	peptide	0.01 – 100	nM	90,	minutes	Microchemotaxis Chamber; FACS	Migration; Apoptosis	N/A	no effect	N/A	N/A	N/A		Yes	N/A		Blood	Non-opium related	peptide	nM	nM	nM	short	1	No effect
					LAZ-338	Human	Blood	DAMGO	peptide	0.01 – 100	nM	90,	minutes	Microchemotaxis Chamber; FACS	Migration; Apoptosis	N/A	no effect	N/A	N/A	N/A		Yes	N/A		Blood	Non-opium related	peptide	nM	nM	nM	short	1	No effect
83	Luo J, Chen Y, Xu Y, Tang M, Zhang X. Morphine contributed to the deterioration of cancer via miR-543/MARCKS/FcγR-mediated phagocytosis pathway. J Pharm Pharmacol. 2019 Oct;71(10):1584-1598. doi: 10.1111/jphp.13146. Epub 2019 Aug 1. pMID: 31373006.	Morphine contributed to the deterioration of cancer via miR-543/MARCKS/FcγR-mediated phagocytosis pathway	Jianghui Luo, Yiding Chen, Yiquan Xu, Miaomiao Tang and Xudong Zhang	2019	PANC-1	Human	Pancreatic	Morphine	agonist	10-8 to -5	mol/L	12,24,36,	hours	MTT; Flow Cytometry;	Viability; Apoptosis;	increased* (see notes)	N/A	N/A	Yes	N/A		Yes	Yes		Pancreatic	Opium-related	agonist	μM	μM	μM	short	1	Complex
					DU145	Human	Prostate	Morphine	agonist	10-8 to -5	mol/L	12,24,36,	hours	MTT; Flow Cytometry;	Viability; Apoptosis;	increased* (see notes)	N/A	N/A	Yes	N/A		Yes	Yes		Prostate	Non-opium related	agonist	μM	μM	μM	short	1	Complex
84	Khabbazi S, Goumon Y, Parat MO. Morphine Modulates Interleukin-4- or Breast Cancer Cell-induced Pro-metastatic Activation of Macrophages. Sci Rep. 2015 Jun 16;5:11389. doi: 10.1038/srep11389. pMID: 26078009; pMCID: pMC4468425.	Morphine Modulates Interleukin-4- or Breast Cancer Cell-induced Pro-metastatic Activation of Macrophages	Samira Khabbazi, Yannick Goumon & Marie-Odile Parat	2015	4T1	Murine	Breast	Morphine	agonist	20,	μM	48,	hours	RAW267.4 co-culture	Invasion;	N/A	decreased*	N/A	N/A	N/A		Yes	Yes		Breast	Non-opium related	agonist	μM	μM	μM	short	1	Anti-cancer
85	Xia M, Tong JH, Ji NN, Duan ML, Tan YH, Xu JG. Tramadol regulates proliferation, migration and invasion via PTEN/PI3K/AKT signaling in lung adenocarcinoma cells. Eur Rev Med Pharmacol Sci. 2016 Jun;20(12):2573-80. pMID: 27383307.	Tramadol regulates proliferation, migration and invasion via PTEN/PI3K/AKT signaling in lung adenocarcinoma cells	M. XIA, J.-H. TONG, N.-N. JI, M.-L. DUAN, Y.-H. TAN, J.-G. XU	2016	A549	Human	Lung	Tramadol	agonist	2,	μM	7,14,28	days	CCk-8; Wound Healing; Transwell	Proliferation; Migration; Invasion;	decreased*	decreased*	N/A	N/A	Yes		Yes	Yes		Lung	Opium-related	agonist	μM	μM	μM	long	1	Anti-cancer
					PC-9	Human	Lung	Tramadol	agonist	2,	μM	7,14,28	days	CCk-8; Wound Healing; Transwell	Proliferation; Migration; Invasion;	decreased*	decreased*	N/A	N/A	Yes		Yes	Yes		Lung	Opium-related	agonist	μM	μM	μM	long	1	Anti-cancer
86	Harper P, Hald O, Lwaleed BA, Kyyaly A, Johnston D, Cooper AJ, Birch B. The impact of morphine treatment on bladder cancer cell proliferation and apoptosis: in vitro studies. Exp Oncol. 2018 Oct;40(3):190-193. pMID: 30285005.	The impact of morphine treatment on bladder cancer cell proliferation and apoptosis: in vitro studies	P. Harper, O. Hald, B.A. Lwaleed, A. Kyyaly, D. Johnston, A.J. Cooper, B. Birch	2018	RT-112	Human	Bladder	Morphine	agonist	0.977 – 250	μM	72,	hours	MTT; Catapase-3/7;	Proliferation; Apoptosis	increased* (see notes)	N/A	N/A	Yes from graph	N/A		Yes	Yes		Bladder	Opium-related	agonist	μM	μM	μM	short	1	Pro-cancer
87	Wu J, Guo Q, Li J, Yuan H, Xiao C, Qiu J, Wu Q, Wang D. Loperamide induces protective autophagy and apoptosis through the ROS/JNK signaling pathway in bladder cancer. Biochem Pharmacol. 2023 Dec;218:115870. doi: 10.1016/j.bcp.2023.115870. Epub 2023 Oct 19. pMID: 37863323.	Loperamide induces protective autophagy and apoptosis through the ROS/JNK signaling pathway in bladder cancer	Jianjian Wu, Qiang Guo, Juntao Li, Hao Yuan, Chutian Xiao Jianguang Qiu a,b,*, Qiong Wu c,*, Dejuan Wang	2023	5637,	Human	Bladder	Loperamide	agonist	0,20,40,60,80,100,	μM	24,	hours	CCk-8; Colony Formation; Flow Cytometry	Viability; Clonogenicity; Apoptosis	decreased*	N/A	decreased*	Yes	N/A		Yes	Yes		Bladder	Opium-related	agonist	μM	μM	μM	short	1	Anti-cancer
					T24	Human	Bladder	Loperamide	agonist	0,20,40,60,80,100,	μM	24,	hours	CCk-8; Colony Formation; Flow Cytometry	Viability; Clonogenicity; Apoptosis	decreased*	N/A	decreased*	Yes	N/A		Yes	Yes		Bladder	Opium-related	agonist	μM	μM	μM	short	1	Anti-cancer
88	Liang W, Ke J. Remifentanil reduces the proliferation, migration and invasion of HCC cells via lncRNA NBR2/miR-650/TIMP3 axis. Int J Exp Pathol. 2022 Apr;103(2):44-53. doi: 10.1111/iep.12429. Epub 2022 Feb 13. pMID: 35156240; pMCID: pMC8961499.	Remifentanil reduces the proliferation, migration and invasion of HCC cells via lncRNA NBR2/miR-650/TIMP3 axis	Wei Liang, Jinyuan Ke	2022	Hep3B	Human	Liver	Remifentanil	agonist	0,0.5,2.5,3.75,	μg/mL	6,12,24,48	hours	MTT; Wound Healing; Transwell	viability; Migration; Invasion	decreased*	N/A	N/A	Yes	N/A		Yes	Yes		Liver	Non-opium related	agonist	μM	μM	μM	short	1	Anti-cancer
					SK-HEP-1	Human	N/A	Remifentanil	agonist	0,0.5,2.5,3.75,	μg/mL	6,12,24,48	hours	MTT; Wound Healing; Transwell	viability; Migration; Invasion	decreased*	N/A	N/A	Yes	N/A		Yes	Yes		N/A	N/A	agonist	μM	μM	μM	short	1	Anti-cancer
					Huh7	Human	Liver	Remifentanil	agonist	0,0.5,2.5,3.75,	μg/mL	6,12,24,48	hours	MTT; Wound Healing; Transwell	Viability; Migration; Invasion	decreased*	N/A	N/A	Yes	N/A		Yes	Yes		Liver	Non-opium related	agonist	μM	μM	μM	short	1	Anti-cancer
89		Effect of the centrally acting antitussives on ascites tumor cells	Shigeru KIGOSHI , Ma tomo NISHIO and Mamoru KOKUBO*	1983	Ehrlich	Human	Ascites	Dextromethorphan	agonist	0,0.01,0.1,1,	mM	30 – 120	minutes	Trypan Blue	Viability;	decreased*	N/A	N/A	N/A	N/A		Yes	Yes		Ascites	Non-opium related	agonist	mM	mM	mM	short	1	Anti-cancer
					Sarcoma–180	Human	Ascites	dimemorfan	agonist	0,0.01,0.1,1,	mM	30 – 120	minutes	Trypan Blue	Viability;	decreased*	N/A	N/A	N/A	N/A		Yes	Yes		Ascites	Non-opium related	agonist	mM	mM	mM	short	1	Anti-cancer
					Ehrlich	Human	Ascites	Dextromethorphan	agonist	0,0.01,0.1,1,	mM	30 – 120	minutes	Trypan Blue	Viability;	decreased*	N/A	N/A	N/A	N/A		Yes	Yes		Ascites	Non-opium related	agonist	mM	mM	mM	short	1	Anti-cancer
					Sarcoma–180	Human	Ascites	dimemorfan	agonist	0,0.01,0.1,1,	mM	30 – 120	minutes	Trypan Blue	Viability;	decreased*	N/A	N/A	N/A	N/A		Yes	Yes		Ascites	Non-opium related	agonist	mM	mM	mM	short	1	Anti-cancer
					Ehrlich	Human	Ascites	dihydrocodeine	agonist	0,0.01,0.1,1,	mM	30 – 120	minutes	Trypan Blue	Viability;	no effect	N/A	N/A	N/A	N/A		Yes	N/A		Ascites	Non-opium related	agonist	mM	mM	mM	short	1	No effect
					Sarcoma–180	Human	Ascites	oxymethebanol	agonist	0,0.01,0.1,1,	mM	30 – 120	minutes	Trypan Blue	Viability;	no effect	N/A	N/A	N/A	N/A		Yes	N/A		Ascites	Non-opium related	agonist	mM	mM	mM	short	1	No effect
					Ehrlich	Human	Ascites	dihydrocodeine	agonist	0,0.01,0.1,1,	mM	30 – 120	minutes	Trypan Blue	Viability;	no effect	N/A	N/A	N/A	N/A		Yes	N/A		Ascites	Non-opium related	agonist	mM	mM	mM	short	1	No effect
					Sarcoma–180	Human	Ascites	oxymethebanol	agonist	0,0.01,0.1,1,	mM	30 – 120	minutes	Trypan Blue	Viability;	no effect	N/A	N/A	N/A	N/A		Yes	N/A		Ascites	Non-opium related	agonist	mM	mM	mM	short	1	No effect
90	Kaina B, Beltzig L, Piee-Staffa A, Haas B. Cytotoxic and Senolytic Effects of Methadone in Combination with Temozolomide in Glioblastoma Cells. Int J Mol Sci. 2020 Sep 23;21(19):7006. doi: 10.3390/ijms21197006. pMID: 32977591; pMCID: pMC7582495.	Cytotoxic and Senolytic Effects of Methadone in Combination with Temozolomide in Glioblastoma Cells	Bernd Kaina, Lea Beltzig, Andrea Piee-Staffa & Bodo Haas	2020	LN229	Human	Brain	Methadone	agonist	20,40,60,80,100	μg/mL	96; 72	hours	MTT; Annexin	Viability; Apoptosis;	decreased	N/A	N/A	Yes	N/A		Yes	Yes		Brain	Non-opium related	agonist	μM	μM	μM	short	1	Anti-cancer
					A172	Human	Brain	Methadone	agonist	20,40,60,80,100	μg/mL	72,	hours	Annexin	Apoptosis	decreased	N/A	N/A	Yes	N/A		Yes	Yes		Brain	Non-opium related	agonist	μM	μM	μM	short	1	Anti-cancer
91	Lee J, Rosales JL, Byun HG, Lee KY. D,L-Methadone causes leukemic cell apoptosis via an OPRM1-triggered increase in IP3R-mediated ER Ca2+ release and decrease in Ca2+ efflux, elevating [Ca2+]i. Sci Rep. 2021 Jan 13;11(1):1009. doi: 10.1038/s41598-020-80520-w. pMID: 33441856; pMCID: pMC7806773.	D,L-Methadone causes leukemic cell apoptosis via an OPRM1-triggered increase in IP3R-mediated ER Ca(2+) release and decrease in Ca(2+) efflux, elevating [Ca(2+)](i)	JungKwon Lee, Jesusa L. Rosales, Hee‑Guk Byun & Ki‑Young Lee	2021	POETIC2	Human	Blood	DL-Methadone	agonist	0,0.25,0.5,0.75,1; 0.5	μg/mL	12, 24	hours	Alamar Blue; Annexin	Apoptosis; Viability	decreased*	N/A	N/A	Yes from graph	N/A		Yes	Yes		Blood	Non-opium related	agonist	μM	μM	μM	short	1	Anti-cancer
92	Cueni C, Nytko KJ, Thumser-Henner P, Weyland MS, Rohrer Bley C. Methadone does not potentiate the effect of doxorubicin in canine tumour cell lines. Vet Med Sci. 2020 Aug;6(3):283-289. doi: 10.1002/vms3.266. Epub 2020 Apr 19. pMID: 32306524; pMCID: pMC7397897.	Methadone does not potentiate the effect of doxorubicin in canine tumour cell lines	Caudia Cueni, Katarzyna J. Nytko, Pauline Thumser-Henner, Mathias S. Weyland, Carla Rohrer Bley	2020	K9TCC	Canine	Bladder	Methadone	agonist	10,	μg/mL	72,	hours	CCk-8;	Proliferation;	no effect	N/A	N/A	N/A	N/A		Yes	N/A		Bladder	Opium-related	agonist	μM	μM	μM	short	1	No effect
					Abrams	Canine	Bone	Methadone	agonist	10,	μg/mL	72,	hours	CCk-8;	Proliferation;	no effect	N/A	N/A	N/A	N/A		Yes	N/A		Bone	Non-opium related	agonist	μM	μM	μM	short	1	No effect
					DAL-4	Canine	Spleen	Methadone	agonist	10,	μg/mL	72,	hours	CCk-8;	Proliferation;	no effect	N/A	N/A	N/A	N/A		Yes	N/A		Spleen	Non-opium related	agonist	μM	μM	μM	short	1	No effect
					K9TCC	Canine	Bladder	Buprenorphine hydrochloride (Bph)	partial agonist; antagonist	1,	μg/mL	72,	hours	CCk-8;	Proliferation;	no effect	N/A	N/A	N/A	N/A		Yes	N/A		Bladder	Opium-related	agonist	μM	μM	μM	short	1	No effect
					Abrams	Canine	Bone	Buprenorphine hydrochloride (Bph)	partial agonist; antagonist	1,	μg/mL	72,	hours	CCk-8;	Proliferation;	no effect	N/A	N/A	N/A	N/A		Yes	N/A		Bone	Non-opium related	agonist	μM	μM	μM	short	1	No effect
					DAL-4	Canine	Spleen	Buprenorphine hydrochloride (Bph)	partial agonist; antagonist	1,	μg/mL	72,	hours	CCk-8;	Proliferation;	no effect	N/A	N/A	N/A	N/A		Yes	N/A		Spleen	Non-opium related	agonist	μM	μM	μM	short	1	No effect
93	Vassou D, Notas G, Hatzoglou A, Castanas E, Kampa M. Opioids increase bladder cancer cell migration via bradykinin B2 receptors. Int J Oncol. 2011 Sep;39(3):697-707. doi: 10.3892/ijo.2011.1063. Epub 2011 Jun 3. pMID: 21643624.	Opioids increase bladder cancer cell migration via bradykinin B2 receptors	Despoina Vassou at al	2011	T24	Human	Bladder	Morphine	agonist	10-6	M	12,24,	hours	Wound Healing	Migration; Invasion;	N/A	increased*	N/A	Yes	Yes		Yes	Yes		Bladder	Opium-related	agonist	μM	μM	μM	short	1	Pro-cancer
					EJ	Human	Bladder	Ethylketocyclazosine (EKC)	agonist	10-6	M	12,24,	hours	Wound Healing	Migration; Invasion;	N/A	increased*	N/A	Yes	Yes		Yes	Yes		Bladder	Opium-related	agonist	μM	μM	μM	short	1	Pro-cancer
					T24	Human	Bladder	Morphine	agonist	10-6	M	12,24,	hours	Wound Healing	Migration; Invasion;	N/A	increased*	N/A	Yes	Yes		Yes	Yes		Bladder	Opium-related	agonist	μM	μM	μM	short	1	Pro-cancer
					EJ	Human	Bladder	Ethylketocyclazosine (EKC)	agonist	10-6	M	12,24,	hours	Wound Healing	Migration; Invasion;	N/A	increased*	N/A	Yes	Yes		Yes	Yes		Bladder	Opium-related	agonist	μM	μM	μM	short	1	Pro-cancer
					T24	Human	Bladder	αS1–casomorphine	peptide	10-6	M	12,24,	hours	Wound Healing	Migration; Invasion;	N/A	increased*	N/A	Yes	Yes		Yes	Yes		Bladder	Opium-related	peptide	μM	μM	μM	short	1	Pro-cancer
					EJ	Human	Bladder	αS1–casomorphine	peptide	10-6	M	12,24,	hours	Wound Healing	Migration; Invasion;	N/A	increased*	N/A	Yes	Yes		Yes	Yes		Bladder	Opium-related	peptide	μM	μM	μM	short	1	Pro-cancer
					T24	Human	Bladder	DPDPE	peptide	10-6	M	12,24,	hours	Wound Healing	Migration; Invasion;	N/A	no effect	N/A	N/A	N/A		Yes	N/A		Bladder	Opium-related	peptide	μM	μM	μM	short	1	No effect
					EJ	Human	Bladder	DAMGO	peptide	10-6	M	12,24,	hours	Wound Healing	Migration; Invasion;	N/A	no effect	N/A	N/A	N/A		Yes	N/A		Bladder	Opium-related	peptide	μM	μM	μM	short	1	No effect
					T24	Human	Bladder	DPDPE	peptide	10-6	M	12,24,	hours	Wound Healing	Migration; Invasion;	N/A	no effect	N/A	N/A	N/A		Yes	N/A		Bladder	Opium-related	peptide	μM	μM	μM	short	1	No effect
					EJ	Human	Bladder	DAMGO	peptide	10-6	M	12,24,	hours	Wound Healing	Migration; Invasion;	N/A	no effect	N/A	N/A	N/A		Yes	N/A		Bladder	Opium-related	peptide	μM	μM	μM	short	1	No effect
					T24	Human	Bladder	U69,593	agonist	10-6	M	12,24,	hours	Wound Healing	Migration; Invasion;	N/A	no effect	N/A	N/A	N/A		Yes	N/A		Bladder	Opium-related	agonist	μM	μM	μM	short	1	No effect
					EJ	Human	Bladder	U69,593	agonist	10-6	M	12,24,	hours	Wound Healing	Migration; Invasion;	N/A	no effect	N/A	N/A	N/A		Yes	N/A		Bladder	Opium-related	agonist	μM	μM	μM	short	1	No effect
94	Malsy M, Hackl C, Graf B, Bitzinger D, Bundscherer A. The Effects of Analgesics on the Migration of Pancreatic Cancer Cells. In Vivo. 2022 Mar-Apr;36(2):576-581. doi: 10.21873/invivo.12740. pMID: 35241509; pMCID: pMC8931872.	The Effects of Analgesics on the Migration of Pancreatic Cancer Cells	MANUELA MALSY, CHRISTINA HACKL, BERNHARD GRAF, DIANE BITZINGER and ANIKA BUNDSCHERER	2022	PaTu-8988t	Human	Pancreatic	Sufentanil	agonist	0,10,100,1000,	nM	24,	hours	Boyden Chamber	Migration;	N/A	no significant effect	N/A	N/A	N/A		Yes	N/A		Pancreatic	Opium-related	agonist	nM	nM	nM	short	1	No effect
					PANC-1	Human	Pancreatic	Sufentanil	agonist	0,10,100,1000,	nM	24,	hours	Boyden Chamber	Migration;	N/A	no significant effect	N/A	N/A	N/A		Yes	N/A		Pancreatic	Opium-related	agonist	nM	nM	nM	short	1	No effect
95	Codeine and naloxone > 10 in table 1. increased apoptosis and necrosis by very high doses of morphine codeine and naloxone. Only look at the first cell line for HL60 for codeine and naloxone as they are only toxic for h160	Induction of apoptosis by morphine in human tumor cell lines in vitro	IKUSUKE HATSUKARI, NAOKO HITOSUGI, RIE OHNO, KEN HASHIMOTO, SHINICHI NAKAMURA, KAZUE SATOH, HIROSHI NAGASAKA, ISAO MATSUMOTO and HIROSHI SAKAGAMI	2007	HL-60	Human	Blood	Morphine	agonist	0,0.039,0.078,0.156,0.312,0.625,1.25,2.5,5,10; 10^-4 – 10^-8	mM; M	24,	hours	MTT; FACS	Cytotoxicity; Apoptosis	decreased	N/A	N/A	Yes	N/A		Yes	Yes		Blood	Non-opium related	agonist	μM; mM	nM	combination	short	1	Anti-cancer
					HL-60	Human	Blood	Morphine	agonist	0,0.039,0.078,0.156,0.312,0.625,1.25,2.5,5,10; 10^-4 – 10^-8	mM; M	24,	hours	MTT; FACS	Cytotoxicity; Apoptosis	decreased	N/A	N/A	Yes	N/A		Yes	Yes		Blood	Non-opium related	agonist	μM; mM	μM	combination	short	1	Anti-cancer
					HL-60	Human	Blood	Morphine	agonist	0,0.039,0.078,0.156,0.312,0.625,1.25,2.5,5,10; 10^-4 – 10^-8	mM; M	24,	hours	MTT; FACS	Cytotoxicity; Apoptosis	decreased	N/A	N/A	Yes	N/A		Yes	Yes		Blood	Non-opium related	agonist	μM; mM	mM	combination	short	1	Anti-cancer
					A549	Human	Lung	Morphine	agonist	0,0.039,0.078,0.156,0.312,0.625,1.25,2.5,5,10; 10^-4 – 10^-8	mM; M	24,	hours	MTT; FACS	Cytotoxicity; Apoptosis	decreased	N/A	N/A	Yes	N/A		Yes	Yes		Lung	Opium-related	agonist	μM	nM	combination	short	1	Anti-cancer
					A549	Human	Lung	Morphine	agonist	0,0.039,0.078,0.156,0.312,0.625,1.25,2.5,5,10; 10^-4 – 10^-8	mM; M	24,	hours	MTT; FACS	Cytotoxicity; Apoptosis	decreased	N/A	N/A	Yes	N/A		Yes	Yes		Lung	Opium-related	agonist	μM	μM	combination	short	1	Anti-cancer
					A549	Human	Lung	Morphine	agonist	0,0.039,0.078,0.156,0.312,0.625,1.25,2.5,5,10; 10^-4 – 10^-8	mM; M	24,	hours	MTT; FACS	Cytotoxicity; Apoptosis	decreased	N/A	N/A	Yes	N/A		Yes	Yes		Lung	Opium-related	agonist	μM	mM	combination	short	1	Anti-cancer
					MCF7	Human	Breast	Morphine	agonist	0,0.039,0.078,0.156,0.312,0.625,1.25,2.5,5,10; 10^-4 – 10^-8	mM; M	24,	hours	MTT; FACS	Cytotoxicity; Apoptosis	decreased	N/A	N/A	Yes	N/A		Yes	Yes		Breast	Non-opium related	agonist	μM	nM	combination	short	1	Anti-cancer
					MCF7	Human	Breast	Morphine	agonist	0,0.039,0.078,0.156,0.312,0.625,1.25,2.5,5,10; 10^-4 – 10^-8	mM; M	24,	hours	MTT; FACS	Cytotoxicity; Apoptosis	decreased	N/A	N/A	Yes	N/A		Yes	Yes		Breast	Non-opium related	agonist	μM	μM	combination	short	1	Anti-cancer
					MCF7	Human	Breast	Morphine	agonist	0,0.039,0.078,0.156,0.312,0.625,1.25,2.5,5,10; 10^-4 – 10^-8	mM; M	24,	hours	MTT; FACS	Cytotoxicity; Apoptosis	decreased	N/A	N/A	Yes	N/A		Yes	Yes		Breast	Non-opium related	agonist	μM	mM	combination	short	1	Anti-cancer
					HL-60	Human	Blood	Naloxone	antagonist	0,0.039,0.078,0.156,0.312,0.625,1.25,2.5,5,10	mM	24,	hours	MTT	Cytotoxicity	decreased	N/A	N/A	N/A	N/A		N/A	N/A		Blood	Non-opium related	antagonist	mM	mM	mM	short	1	Anti-cancer
					A549	Human	Lung	Naloxone	antagonist	0,0.039,0.078,0.156,0.312,0.625,1.25,2.5,5,10	mM	24,	hours	MTT	Cytotoxicity	no effect	N/A	N/A	N/A	N/A		N/A	N/A		Lung	Opium-related	antagonist	mM	mM	mM	short	1	No effect
					MCF7	Human	Breast	Naloxone	antagonist	0,0.039,0.078,0.156,0.312,0.625,1.25,2.5,5,10	mM	24,	hours	MTT	Cytotoxicity	no effect	N/A	N/A	N/A	N/A		N/A	N/A		Breast	Non-opium related	antagonist	mM	mM	mM	short	1	No effect
					HL-60	Human	Blood	Codeine	agonist	0,0.039,0.078,0.156,0.312,0.625,1.25,2.5,5,10	mM	24,	hours	MTT	Cytotoxicity	decreased	N/A	N/A	N/A	N/A		N/A	N/A		Blood	Non-opium related	agonist	mM	mM	mM	short	1	Anti-cancer
					A549	Human	Lung	Codeine	agonist	0,0.039,0.078,0.156,0.312,0.625,1.25,2.5,5,11	mM	24,	hours	MTT	Cytotoxicity	no effect	N/A	N/A	N/A	N/A		N/A	N/A		Lung	Opium-related	agonist	mM	mM	mM	short	1	No effect
					MCF7	Human	Breast	Codeine	agonist	0,0.039,0.078,0.156,0.312,0.625,1.25,2.5,5,12	mM	24,	hours	MTT	Cytotoxicity	no effect	N/A	N/A	N/A	N/A		N/A	N/A		Breast	Non-opium related	agonist	mM	mM	mM	short	1	No effect
96	Kigoshi S, Kokubo M. Effect of several d-morphinans on ascites tumors in mice. Jpn J Pharmacol. 1987 Jul;44(3):293-302. doi: 10.1254/jjp.44.293. pMID: 3656784.	Effect of several d-morphinans on ascites tumors in mice	Shigeru KIGOSHI and Mamoru KOKUBO	1987	Ehrlich	Human	Ascites	Dextromethorphan	agonist	0.1 – 1	mM	120,	minutes	Trypan Blue;	Viability;	decreased	N/A	N/A	N/A	N/A		N/A	N/A		Ascites	Non-opium related	agonist	mM	mM	mM	short	1	Anti-cancer
					Sarcoma–180	Human	Ascites	Dextromethorphan analog 16	agonist	0.1 – 1	mM	120,	minutes	Trypan Blue;	Viability;	decreased	N/A	N/A	N/A	N/A		N/A	N/A		Ascites	Non-opium related	agonist	mM	mM	mM	short	1	Anti-cancer
					Ehrlich	Human	Ascites	Dextromethorphan analog 34	agonist	0.1 – 1	mM	120,	minutes	Trypan Blue;	Viability;	decreased	N/A	N/A	N/A	N/A		N/A	N/A		Ascites	Non-opium related	agonist	mM	mM	mM	short	1	Anti-cancer
					Sarcoma–180	Human	Ascites	Dextromethorphan analog 72	agonist	0.1 – 1	mM	120,	minutes	Trypan Blue;	Viability;	decreased	N/A	N/A	N/A	N/A		N/A	N/A		Ascites	Non-opium related	agonist	mM	mM	mM	short	1	Anti-cancer
					Ehrlich	Human	Ascites	Dextromethorphan analog 75	agonist	0.1 – 1	mM	120,	minutes	Trypan Blue;	Viability;	decreased	N/A	N/A	N/A	N/A		N/A	N/A		Ascites	Non-opium related	agonist	mM	mM	mM	short	1	Anti-cancer
					Sarcoma–180	Human	Ascites	Dextromethorphan analog 96	agonist	0.1 – 1	mM	120,	minutes	Trypan Blue;	Viability;	decreased	N/A	N/A	N/A	N/A		N/A	N/A		Ascites	Non-opium related	agonist	mM	mM	mM	short	1	Anti-cancer
					Ehrlich	Human	Ascites	Dextromethorphan	agonist	0.1 – 1	mM	120,	minutes	Trypan Blue;	Viability;	decreased	N/A	N/A	N/A	N/A		N/A	N/A		Ascites	Non-opium related	agonist	mM	mM	mM	short	1	Anti-cancer
					Sarcoma–180	Human	Ascites	Dextromethorphan analog 16	agonist	0.1 – 1	mM	120,	minutes	Trypan Blue;	Viability;	decreased	N/A	N/A	N/A	N/A		N/A	N/A		Ascites	Non-opium related	agonist	mM	mM	mM	short	1	Anti-cancer
					Ehrlich	Human	Ascites	Dextromethorphan analog 34	agonist	0.1 – 1	mM	120,	minutes	Trypan Blue;	Viability;	decreased	N/A	N/A	N/A	N/A		N/A	N/A		Ascites	Non-opium related	agonist	mM	mM	mM	short	1	Anti-cancer
					Sarcoma–180	Human	Ascites	Dextromethorphan analog 72	agonist	0.1 – 1	mM	120,	minutes	Trypan Blue;	Viability;	decreased	N/A	N/A	N/A	N/A		N/A	N/A		Ascites	Non-opium related	agonist	mM	mM	mM	short	1	Anti-cancer
					Ehrlich	Human	Ascites	Dextromethorphan analog 75	agonist	0.1 – 1	mM	120,	minutes	Trypan Blue;	Viability;	decreased	N/A	N/A	N/A	N/A		N/A	N/A		Ascites	Non-opium related	agonist	mM	mM	mM	short	1	Anti-cancer
					Sarcoma–180	Human	Ascites	Dextromethorphan analog 96	agonist	0.1 – 1	mM	120,	minutes	Trypan Blue;	Viability;	decreased	N/A	N/A	N/A	N/A		N/A	N/A		Ascites	Non-opium related	agonist	mM	mM	mM	short	1	Anti-cancer
97	Wang CZ, Li XL, Sun S, Xie JT, Aung HH, Tong R, McEntee E, Yuan CS. Methylnaltrexone, a peripherally acting opioid receptor antagonist, enhances tumoricidal effects of 5-Fu on human carcinoma cells. Anticancer Res. 2009 Aug;29(8):2927-32. pMID: 19661297.	Methylnaltrexone, a peripherally acting opioid receptor antagonist, enhances tumoricidal effects of 5-Fu on human carcinoma cells	CHONG-ZHI WANG, XIAO-LI LI, SHI SUN, JING-TIAN XIE, HAN H. AUNG, ROBIN TONG, ERYN MCENTEE and CHUN-SU YUAN	2009	SW-480	Human	Colon	Methylnaltrexone (MNTX)	antagonist	0.01,0.1,1,	μM	48,72,	hours	Cell Counting; Flow Cytometry	Proliferation; Apoptosis	decreased*	N/A	N/A	Yes from graph	N/A		Yes	Yes		Colon	Non-opium related	antagonist	μM	μM	μM	short	1	Anti-cancer
					MCF7	Human	Breast	Methylnaltrexone (MNTX)	antagonist	0.01,0.1,1,	μM	72,	hours	Cell Counting;	Proliferation;	decreased*	N/A	N/A	Yes from graph	N/A		Yes	Yes		Breast	Non-opium related	antagonist	μM	μM	μM	short	1	Anti-cancer
					NSCLC (not specified)	Human	Lung	Methylnaltrexone (MNTX)	antagonist	0.01,0.1,1,	μM	72,	hours	Cell Counting;	Proliferation;	decreased*	N/A	N/A	Yes from graph	N/A		Yes	Yes		Lung	Opium-related	antagonist	μM	μM	μM	short	1	Anti-cancer
98	Cheng F, McLaughlin PJ, Banks WA, Zagon IS. Passive diffusion of naltrexone into human and animal cells and upregulation of cell proliferation. Am J Physiol Regul Integr Comp Physiol. 2009 Sep;297(3):R844-52. doi: 10.1152/ajpregu.00311.2009. Epub 2009 Jul 15. pMID: 19605761.	Passive diffusion of naltrexone into human and animal cells and upregulation of cell proliferation	Fan Cheng, Patricia J. McLaughlin, William A. Banks, and Ian S. Zagon	2009	SCC-1	Human	Oral	Naltrexone (NTX)	antagonist	10-5 – 10^-8	M	24,	hours	BrdU	Proliferation;	increased*	N/A	N/A	N/A	N/A		Yes	Yes		Oral	Non-opium related	antagonist	nM; μM	nM	combination	short	1	Pro-cancer
					SCC-1	Human	Oral	Naltrexone (NTX)	antagonist	10-5 – 10^-8	M	24,	hours	BrdU	Proliferation;	increased*	N/A	N/A	N/A	N/A		Yes	Yes		Oral	Non-opium related	antagonist	nM; μM	μM	combination	short	2	Pro-cancer
					SCC-1	Human	Oral	FNTX	antagonist	10-5 – 10^-8	M	24,	hours	BrdU	Proliferation;	increased*	N/A	N/A	N/A	N/A		Yes	Yes		Oral	Non-opium related	antagonist	nM; μM	nM	combination	short	1	Pro-cancer
					SCC-1	Human	Oral	FNTX	antagonist	10-5 – 10^-8	M	24,	hours	BrdU	Proliferation;	increased*	N/A	N/A	N/A	N/A		Yes	Yes		Oral	Non-opium related	antagonist	nM; μM	μM	combination	short	2	Pro-cancer
99		Methadone Potentiates the Cytotoxicity of Temozolomide by Impairing Calcium Homeostasis and Dysregulation of PARP in Glioblastoma Cells	Ondrej Honc and Jiri Novotny	2023	C6	Rat	Brain	Methadone	agonist	1 – 10	μM	24, 48, 72	hours	MTT;	Viability;	no significant effect	N/A	N/A	N/A	N/A		Yes	N/A		Brain	Non-opium related	agonist	μM	μM	μM	short	1	No effect
					U251	Human	Brain	Methadone	agonist	1 – 10	μM	24, 48, 72	hours	MTT;	Viability;	decreased	N/A	N/A	N/A	N/A		Yes	Yes		Brain	Non-opium related	agonist	μM	μM	μM	short	1	Anti-cancer
					T98G	Human	Brain	Methadone	agonist	1 – 10	μM	24, 48, 72	hours	MTT;	Viability;	no significant effect	N/A	N/A	N/A	N/A		Yes	Yes		Brain	Non-opium related	agonist	μM	μM	μM	short	1	No effect
100	Zhang S, Liu N, Ma M, Huang H, Handley M, Bai X, Shan F. Methionine enkephalin (MENK) suppresses lung cancer by regulating the Bcl-2/Bax/caspase-3 signaling pathway and enhancing natural killer cell-driven tumor immunity. Int Immunopharmacol. 2021 Sep;98:107837. doi: 10.1016/j.intimp.2021.107837. Epub 2021 Jun 8. pMID: 34116288.	Methionine enkephalin (MENK) suppresses lung cancer by regulating the Bcl-2/Bax/caspase-3 signaling pathway and enhancing natural killer cell-driven tumor immunity	Shuling Zhang, Ning Liu, Mingxing Ma, Hai Huang, Mike Handley, Xueli Bai, Fengping Shan	2021	A549	Human	Lung	Methionine enkephalin (MENK)	peptide	0,1,2.5,5,7.5,10,12.5	mg/mL	24,48,72,96	hours	CCk-8; Flow Cytometry	Proliferation; Apoptosis; Viability	decreased*	N/A	N/A	Yes	Yes		Yes	Yes		Lung	Opium-related	peptide	μM; mM	mM	mM	short	1	Anti-cancer
					A549	Human	Lung	Methionine enkephalin (MENK)	peptide	0,1,2.5,5,7.5,10,12.5	mg/mL	24,48,72,96	hours	CCk-8; Flow Cytometry	Proliferation; Apoptosis; Viability	decreased*	N/A	N/A	Yes	Yes		Yes	Yes		Lung	Opium-related	peptide	μM; mM	mM	mM	moderate	1	Anti-cancer
					Lewis	Murine	Lung	Methionine enkephalin (MENK)	peptide	0,1,2.5,5,7.5,10,12.5	mg/mL	24,48,72,96	hours	CCk-8; Flow Cytometry	Proliferation; Apoptosis; Viability	decreased*	N/A	N/A	Yes	Yes		Yes	Yes		Lung	Opium-related	peptide	μM; mM	mM	mM	short	1	Anti-cancer
					Lewis	Murine	Lung	Methionine enkephalin (MENK)	peptide	0,1,2.5,5,7.5,10,12.5	mg/mL	24,48,72,96	hours	CCk-8; Flow Cytometry	Proliferation; Apoptosis; Viability	decreased*	N/A	N/A	Yes	Yes		Yes	Yes		Lung	Opium-related	peptide	μM; mM	mM	mM	moderate	1	Anti-cancer
101	Zhang S, Geng J, Shan F, Shan Y, Griffin N, Wu B, Wang X. Methionine enkephalin suppresses lung cancer metastasis by regulating the polarization of tumor-associated macrophages and the distribution of myeloid-derived suppressor cells in the tumor microenvironment and inhibiting epithelial-mesenchymal transition. Int Immunopharmacol. 2023 May;118:110064. doi: 10.1016/j.intimp.2023.110064. Epub 202…	Methionine enkephalin suppresses lung cancer metastasis by regulating the polarization of tumor-associated macrophages and the distribution of myeloid-derived suppressor cells in the tumor microenvironment and inhibiting epithelial-mesenchymal transition	Shuling Zhang, Jin Geng, Fengping Shan, Yuanye Shan, Noreen Griffin, Bin Wu, Xu Wang	2023	A549	Human	Lung	Methionine enkephalin (MENK)	peptide	6,	mg/mL	24,48,	hours	Wound Healing; Transwell;	Migration; Invasion	N/A	decreased*	N/A	N/A	Yes		Yes	Yes		Lung	Opium-related	peptide	mM	mM	mM	short	1	Anti-cancer
					H1975	Human	Lung	Methionine enkephalin (MENK)	peptide	6,	mg/mL	24,48,	hours	Wound Healing; Transwell;	Migration; Invasion	N/A	decreased*	N/A	N/A	Yes		Yes	Yes		Lung	Opium-related	peptide	mM	mM	mM	short	1	Anti-cancer
102	Martin-Kleiner I, Gabrilovac J, Kusec R, Boranić M. Methionine enkephalin suppresses metabolic activity of a leukemic cell line (NALM-1) and enhances CD10 expression. Int Immunopharmacol. 2003 May;3(5):707-11. doi: 10.1016/S1567-5769(03)00058-4. pMID: 12757739.	Methionine enkephalin suppresses metabolic activity of a leukemic cell line (NALM-1) and enhances CD10 expression	Irena Martin-Kleiner, Jelka Gabrilovac, Rajko Kusec, Milivoj Boranic	2003	NALM-1	Human	Blood	Methionine enkephalin (MENK)	peptide	10-11 – 10^-6	M	6,24,48	hours	MTT;	Proliferation	decreased* (see notes)	N/A	N/A	Yes from figure	Yes from figure		Yes	Yes		Blood	Non-opium related	peptide	nM; μM	nM	combination	short	1	Anti-cancer
					NALM-1	Human	Blood	Methionine enkephalin (MENK)	peptide	10-11 – 10^-6	M	6,24,48	hours	MTT;	Proliferation	decreased* (see notes)	N/A	N/A	Yes from figure	Yes from figure		Yes	Yes		Blood	Non-opium related	peptide	nM; μM	μM	combination	short	1	Anti-cancer
103	Wang X, Tian J, Jiao X, Geng J, Wang R, Liu N, Gao X, Griffin N, Gao Y, Shan F. The novel mechanism of anticancer effect on gastric cancer through inducing G0/G1 cell cycle arrest and caspase-dependent apoptosis in vitro and in vivo by methionine enkephalin. Cancer Manag Res. 2018 Oct 18;10:4773-4787. doi: 10.2147/CMAR.S178343. pMID: 30425572; pMCID: pMC6201847.	The novel mechanism of anticancer effect on gastric cancer through inducing G0/G1 cell cycle arrest and caspase-dependent apoptosis in vitro and in vivo by methionine enkephalin	Xiaonan Wang, Jing Tian, Xue Jiao, Jin Geng, Reizhe Wang, Ning Liu, Xinghua Gao, Noreen Griffin, Yuan Gao, Fengping Shan	2018	SGC-7901	Human	Uterus/Cervix	Methionine enkephalin (MENK)	peptide	0.5,1,2,5,10,12.5,	mg/mL	24,48,72,96	hours	CCk-8; Colony Formation; Flow Cytometry;	Proliferation; Clonogenicity; Apoptosis;	decreased*	N/A	decreased*	Yes	Yes		Yes	Yes		Uterus/Cervix	Non-opium related	peptide	μM; mM	mM	mM	short	1	Anti-cancer
					SGC-7901	Human	Uterus/Cervix	Methionine enkephalin (MENK)	peptide	0.5,1,2,5,10,12.5,	mg/mL	24,48,72,96	hours	CCk-8; Colony Formation; Flow Cytometry;	Proliferation; Clonogenicity; Apoptosis;	decreased*	N/A	decreased*	Yes	Yes		Yes	Yes		Uterus/Cervix	Non-opium related	peptide	μM; mM	mM	mM	moderate	1	Anti-cancer
					HGC-27	Human	Stomach	Methionine enkephalin (MENK)	peptide	0.5,1,2,5,10,12.5,	mg/mL	24,48,72,96	hours	CCk-8; Colony Formation; Flow Cytometry;	Proliferation; Clonogenicity; Apoptosis;	decreased*	N/A	decreased*	Yes	Yes		Yes	Yes		Stomach	Opium-related	peptide	μM; mM	mM	mM	short	1	Anti-cancer
					HGC-27	Human	Stomach	Methionine enkephalin (MENK)	peptide	0.5,1,2,5,10,12.5,	mg/mL	24,48,72,96	hours	CCk-8; Colony Formation; Flow Cytometry;	Proliferation; Clonogenicity; Apoptosis;	decreased*	N/A	decreased*	Yes	Yes		Yes	Yes		Stomach	Opium-related	peptide	μM; mM	mM	mM	moderate	1	Anti-cancer
104	Wang DM, Wang GC, Yang J, Plotnikoff NP, Griffin N, Han YM, Qi RQ, Gao XH, Shan FP. Inhibition of the growth of human melanoma cells by methionine enkephalin. Mol Med Rep. 2016 Dec;14(6):5521-5527. doi: 10.3892/mmr.2016.5941. Epub 2016 Nov 14. pMID: 27878237; pMCID: pMC5355750.	Inhibition of the growth of human melanoma cells by methionine enkephalin	DONG‑MEI WANG, GUANG‑CHUAN WANG, JING YANG, NICOLAS P. PLOTNIKOFF, NOREEN GRIFFIN, YU‑MAN HAN, RUI‑QUN QI, XING‑HUA GAO and FENG‑PING SHAN	2016	A375	Human	Skin	Methionine enkephalin (MENK)	peptide	2.5,5,10,12.5	mg/mL	24,48,72,96	hours	FITC; Transwell;	Proliferation; Apoptosis; Invasion;	decreased*	decreased*	N/A	Yes	Yes		Yes	Yes		Skin	Non-opium related	peptide	μM; mM	mM	mM	short	1	Anti-cancer
					A375	Human	Skin	Methionine enkephalin (MENK)	peptide	2.5,5,10,12.5	mg/mL	24,48,72,96	hours	FITC; Transwell;	Proliferation; Apoptosis; Invasion;	decreased*	decreased*	N/A	Yes	Yes		Yes	Yes		Skin	Non-opium related	peptide	μM; mM	mM	mM	moderate	1	Anti-cancer
105	Wang L, Guo W, Guan H, Yan N, Cai X, Zhu L. Tramadol suppresses growth of orthotopic liver tumors via promoting M1 macrophage polarization in the tumor microenvironment. Naunyn Schmiedebergs Arch Pharmacol. 2024 Jun;397(6):4205-4218. doi: 10.1007/s00210-023-02871-1. Epub 2023 Dec 2. pMID: 38041778.	Tramadol suppresses growth of orthotopic liver tumors via promoting M1 macrophage polarization in the tumor microenvironment	Lei Wang, Weijia Guo, Hongman Guan, Ni Yan, Xiaolan Cai, Lili Zhu	2023	Hepa 1-6	Murine	Liver	Tramadol	agonist	0,25,50,100,200	mg/L	7,	days	CCk-8; BrdU; Flow Cytometry;	Viability; Proliferation; Apoptosis;	decreased*	N/A	N/A	N/A	N/A		Yes	Yes		Liver	Non-opium related	agonist	μM	μM	μM	long	1	Anti-cancer
106		Tramadol Suppresses the Proliferation, Migration and Invasion of SNU-1 Gastric Cancer Cells by regulating the microRNA-212-5p/Wnt/β-Catenin Pathway	PING CAO, XIAOJUN WANG AND YANPING ZHANG	2023	SNU-1	Human	Stomach	Tramadol	agonist	75,150,300,	μg/mL	48,	hours	CCk-8; Colony Formation; Transwell;	Viability; Clonogenicity; Migration; Invasion	decreased*	decreased*	decreased	N/A	N/A		Yes	Yes		Stomach	Opium-related	agonist	μM; mM	μM	combination	short	1	Anti-cancer
					SNU-1	Human	Stomach	Tramadol	agonist	75,150,300,	μg/mL	48,	hours	CCk-8; Colony Formation; Transwell;	Viability; Clonogenicity; Migration; Invasion	decreased*	decreased*	decreased	N/A	N/A		Yes	Yes		Stomach	Opium-related	agonist	μM; mM	mM	combination	short	1	Anti-cancer
107	Xia M, Tong JH, Zhou ZQ, Duan ML, Xu JG, Zeng HJ, Wang SH. Tramadol inhibits proliferation, migration and invasion via α2-adrenoceptor signaling in breast cancer cells. Eur Rev Med Pharmacol Sci. 2016;20(1):157-65. pMID: 26813469.	Tramadol inhibits proliferation, migration and invasion via α2-adrenoceptor signaling in breast cancer cells	M. XIA, J.-H. TONG, Z.-Q. ZHOU, M.-L. DUAN, J.-G. XU, H.-J. ZENG, S.-H. WANG	2016	MDA-MB-231	Human	Breast	Tramadol	agonist	2,	μM	0,7,14,28	days	MTT; Wound Healing; Transwell	Proliferation; Migration; Invasion	decreased*	decreased*	N/A	N/A	Yes		Yes	Yes		Breast	Non-opium related	agonist	μM	μM	μM	long	1	Anti-cancer
108	Yin DL, Ren XH, Zheng ZL, Pu L, Jiang LZ, Ma L, Pei G. Etorphine inhibits cell growth and induces apoptosis in SK-N-SH cells: involvement of pertussis toxin-sensitive G proteins. Neurosci Res. 1997 Oct;29(2):121-7. doi: 10.1016/s0168-0102(97)00080-1. pMID: 9359460.	Etorphine inhibits cell growth and induces apoptosis in SK-N-SH cells: involvement of pertussis toxin-sensitive G proteins	De-Ling Yin, Xiu-Hai Ren, Zhen-Lin Zheng, Lu Pu, Li-Zhen Jiang, Lan Ma, Gang Pei	1997	SK-N-SH	Human	Adrenal gland	Etorphine	agonist	10 – 100	μM	24,	hours	[3H]thymidine incorporation; Flow Cytometry	Growth; Apoptosis	decreased*	N/A	N/A	Yes	Yes		Yes	Yes		Adrenal gland	Non-opium related	agonist	μM	μM	μM	short	1	Anti-cancer
					SK-N-SH	Human	Adrenal gland	Morphine	agonist	10 – 100	μM	24,	hours	[3H]thymidine incorporation;	Growth;	no significant effect	N/A	N/A	N/A	N/A		Yes	N/A		Adrenal gland	Non-opium related	agonist	μM	μM	μM	short	1	No effect
					SK-N-SH	Human	Adrenal gland	Naloxone	antagonist	10 – 100	μM	24,	hours	[3H]thymidine incorporation;	Growth;	no significant effect	N/A	N/A	N/A	N/A		Yes	N/A		Adrenal gland	Non-opium related	antagonist	μM	μM	μM	short	1	No effect
					SK-N-SH	Human	Adrenal gland	DAGO	peptide	100,	μM	24,	hours	[3H]thymidine incorporation;	Growth;	no significant effect	N/A	N/A	N/A	N/A		Yes	N/A		Adrenal gland	Non-opium related	peptide	μM	μM	μM	short	1	No effect
					SK-N-SH	Human	Adrenal gland	DPDPE	peptide	100,	μM	24,	hours	[3H]thymidine incorporation;	Growth;	no significant effect	N/A	N/A	N/A	N/A		Yes	N/A		Adrenal gland	Non-opium related	peptide	μM	μM	μM	short	1	No effect
					SK-N-SH	Human	Adrenal gland	Dynorphin A	peptide	100,	μM	24,	hours	[3H]thymidine incorporation;	Growth;	no significant effect	N/A	N/A	N/A	N/A		Yes	N/A		Adrenal gland	Non-opium related	peptide	μM	μM	μM	short	1	No effect
					PC-12	Rat	Adrenal gland	Etorphine	agonist	30,	μM	24,	hours	[3H]thymidine incorporation;	Growth;	decreased*	N/A	N/A	N/A	N/A		Yes	Yes		Adrenal gland	Non-opium related	agonist	μM	μM	μM	short	1	Anti-cancer
					SH-SY5Y	Human	Adrenal gland	Etorphine	agonist	30,	μM	24,	hours	[3H]thymidine incorporation;	Growth;	decreased*	N/A	N/A	N/A	N/A		Yes	Yes		Adrenal gland	Non-opium related	agonist	μM	μM	μM	short	1	Anti-cancer
					C6	Rat	Brain	Etorphine	agonist	30,	μM	24,	hours	[3H]thymidine incorporation;	Growth;	decreased*	N/A	N/A	N/A	N/A		Yes	Yes		Brain	Non-opium related	agonist	μM	μM	μM	short	1	Anti-cancer
109	Lee H, Kwon OB, Lee JE, Jeon YH, Lee DS, Min SH, Kim JW. Repositioning Trimebutine Maleate as a Cancer Treatment Targeting Ovarian Cancer Stem Cells. Cells. 2021 Apr 16;10(4):918. doi: 10.3390/cells10040918. pMID: 33923707; pMCID: pMC8072797.	Repositioning Trimebutine Maleate as a Cancer Treatment Targeting Ovarian Cancer Stem Cells	Heejin Lee, Oh-Bin Kwon, Jae-Eon Lee, Yong-Hyun Jeon, Dong-Seok Lee, Sang-Hyun Min and Jun-Woo Kim	2021	A2780-SP	Human	Ovaries	Trimebutine	agonist	0 – 1,000,000	nM	3 – 7	days	Cell-titer Glo; Flow Cytometry; IncuCyte;	Viability; Proliferation; Sphere Formation; Apoptosis;	decreased	N/A	decreased	Yes	N/A		Yes	Yes		Ovaries	Non-opium related	agonist	nM	nM	nM	short	1	Anti-cancer
					A2780-SP	Human	Ovaries	Trimebutine	agonist	0 – 1,000,000	nM	3 – 7	days	Cell-titer Glo; Flow Cytometry; IncuCyte;	Viability; Proliferation; Sphere Formation; Apoptosis;	decreased	N/A	decreased	Yes	N/A		Yes	Yes		Ovaries	Non-opium related	agonist	nM	nM	nM	moderate	2	Anti-cancer
					A2780-SP	Human	Ovaries	Trimebutine	agonist	0 – 1,000,000	nM	3 – 7	days	Cell-titer Glo; Flow Cytometry; IncuCyte;	Viability; Proliferation; Sphere Formation; Apoptosis;	decreased	N/A	decreased	Yes	N/A		Yes	Yes		Ovaries	Non-opium related	agonist	nM	nM	nM	long	3	Anti-cancer
					A2780	Human	Ovaries	Trimebutine	agonist	0 – 1,000,000	nM	3 – 7	days	Cell-titer Glo; Flow Cytometry; IncuCyte;	Viability; Proliferation; Sphere Formation; Apoptosis;	decreased	N/A	decreased	Yes	N/A		Yes	Yes		Ovaries	Non-opium related	agonist	nM	nM	nM	short	1	Anti-cancer
					A2780	Human	Ovaries	Trimebutine	agonist	0 – 1,000,000	nM	3 – 7	days	Cell-titer Glo; Flow Cytometry; IncuCyte;	Viability; Proliferation; Sphere Formation; Apoptosis;	decreased	N/A	decreased	Yes	N/A		Yes	Yes		Ovaries	Non-opium related	agonist	nM	nM	nM	moderate	2	Anti-cancer
					A2780	Human	Ovaries	Trimebutine	agonist	0 – 1,000,000	nM	3 – 7	days	Cell-titer Glo; Flow Cytometry; IncuCyte;	Viability; Proliferation; Sphere Formation; Apoptosis;	decreased	N/A	decreased	Yes	N/A		Yes	Yes		Ovaries	Non-opium related	agonist	nM	nM	nM	long	3	Anti-cancer
					SKOV3-SP	Human	Ovaries	Trimebutine	agonist	0 – 1,000,000	nM	3 – 7	days	Cell-titer Glo; Flow Cytometry; IncuCyte;	Viability; Proliferation; Sphere Formation; Apoptosis;	decreased	N/A	decreased	Yes	N/A		Yes	Yes		Ovaries	Non-opium related	agonist	nM	nM	nM	short	1	Anti-cancer
					SKOV3-SP	Human	Ovaries	Trimebutine	agonist	0 – 1,000,000	nM	3 – 7	days	Cell-titer Glo; Flow Cytometry; IncuCyte;	Viability; Proliferation; Sphere Formation; Apoptosis;	decreased	N/A	decreased	Yes	N/A		Yes	Yes		Ovaries	Non-opium related	agonist	nM	nM	nM	moderate	2	Anti-cancer
					SKOV3-SP	Human	Ovaries	Trimebutine	agonist	0 – 1,000,000	nM	3 – 7	days	Cell-titer Glo; Flow Cytometry; IncuCyte;	Viability; Proliferation; Sphere Formation; Apoptosis;	decreased	N/A	decreased	Yes	N/A		Yes	Yes		Ovaries	Non-opium related	agonist	nM	nM	nM	long	3	Anti-cancer
					OVCAR3-SP	Human	Ovaries	Trimebutine	agonist	0 – 1,000,000	nM	3 – 7	days	Cell-titer Glo; Flow Cytometry; IncuCyte;	Viability; Proliferation; Sphere Formation; Apoptosis;	decreased	N/A	decreased	Yes	N/A		Yes	Yes		Ovaries	Non-opium related	agonist	nM	nM	nM	short	1	Anti-cancer
					OVCAR3-SP	Human	Ovaries	Trimebutine	agonist	0 – 1,000,000	nM	3 – 7	days	Cell-titer Glo; Flow Cytometry; IncuCyte;	Viability; Proliferation; Sphere Formation; Apoptosis;	decreased	N/A	decreased	Yes	N/A		Yes	Yes		Ovaries	Non-opium related	agonist	nM	nM	nM	moderate	2	Anti-cancer
					OVCAR3-SP	Human	Ovaries	Trimebutine	agonist	0 – 1,000,000	nM	3 – 7	days	Cell-titer Glo; Flow Cytometry; IncuCyte;	Viability; Proliferation; Sphere Formation; Apoptosis;	decreased	N/A	decreased	Yes	N/A		Yes	Yes		Ovaries	Non-opium related	agonist	nM	nM	nM	long	3	Anti-cancer
110	Perez-Alvarez S, Cuenca-Lopez MD, de Mera RM, Puerta E, Karachitos A, Bednarczyk P, Kmita H, Aguirre N, Galindo MF, Jordán J. Methadone induces necrotic-like cell death in SH-SY5Y cells by an impairment of mitochondrial ATP synthesis. Biochim Biophys Acta. 2010 Nov;1802(11):1036-47. doi: 10.1016/j.bbadis.2010.07.024. Epub 2010 Aug 3. pMID: 20691259.	Methadone induces necrotic-like cell death in SH-SY5Y cells by an impairment of mitochondrial ATP synthesis	Sergio Perez-Alvarez, Maria D. Cuenca-Lopez, Raquel M. Melero-Fernández de Mera, Elena Puerta, Andonis Karachitos, Piotr Bednarczyk, Hanna Kmita, Norberto Aguirre, Maria F Galindo, Joaquin Jordán	2010	SH-SY5Y	Human	Adrenal gland	Methadone	agonist	0.1,0.25,0.5,0.75,1	mM	3,9,12,24,72	hours	LDH release	Viability;	decreased*	N/A	N/A	Yes	Yes		Yes	Yes		Adrenal gland	Non-opium related	agonist	mM	mM	mM	short	1	Anti-cancer
111	Friesen C, Roscher M, Alt A, Miltner E. Methadone, commonly used as maintenance medication for outpatient treatment of opioid dependence, kills leukemia cells and overcomes chemoresistance. Cancer Res. 2008 Aug 1;68(15):6059-64. doi: 10.1158/0008-5472.CAN-08-1227. pMID: 18676827.	Methadone, commonly used as maintenance medication for outpatient treatment of opioid dependence, kills leukemia cells and overcomes chemoresistance	Claudia Friesen, Mareike Roscher, Andreas Alt, and Erich Miltner	2008	HL-60	Human	Blood	Methadone	agonist	10,15,20,30	μmol/L	24,48,	hours	Flow Cytometry;	Apoptosis;	decreased	N/A	N/A	Yes from graph	Yes from figure		N/A	N/A		Blood	Non-opium related	agonist	μM	μM	μM	short	1	Anti-cancer
					CEM	Human	Blood	Methadone	agonist	10,15,20,30	μmol/L	24,48,	hours	Flow Cytometry;	Apoptosis;	decreased	N/A	N/A	Yes from graph	Yes from figure		N/A	N/A		Blood	Non-opium related	agonist	μM	μM	μM	short	1	Anti-cancer
112	Cao LH, Li HT, Lin WQ, Tan HY, Xie L, Zhong ZJ, Zhou JH. Morphine, a potential antagonist of cisplatin cytotoxicity, inhibits cisplatin-induced apoptosis and suppression of tumor growth in nasopharyngeal carcinoma xenografts. Sci Rep. 2016 Jan 5;6:18706. doi: 10.1038/srep18706. pMID: 26729257; pMCID: pMC4700493.	Morphine, a potential antagonist of cisplatin cytotoxicity, inhibits cisplatin-induced apoptosis and suppression of tumor growth in nasopharyngeal carcinoma xenografts	Long-Hui Cao, Hui-Ting Li, Wen-Qian Lin, Hong-Ying Tan, Lan Xie, Zhong-Jian Zhong & Jian-Hua Zhou	2016	CNE-2	Human	N/A	Morphine hydrochloride	agonist	0.1,1,10,100,1000	μg/mL	24,48,72	hours	MTT;	Viability;	decreased*	N/A	N/A	Yes from graph	N/A		Yes	Yes		N/A	N/A	agonist	μM; mM	mM	mM	short	1	Anti-cancer
113	Shi L, Buchner A, Pohla H, Pongratz T, Rühm A, Zimmermann W, Gederaas OA, Zhang L, Wang X, Stepp H, Sroka R. Methadone enhances the effectiveness of 5-aminolevulinic acid-based photodynamic therapy for squamous cell carcinoma and glioblastoma in vitro. J Biophotonics. 2019 Oct;12(10):e201800468. doi: 10.1002/jbio.201800468. Epub 2019 Jul 4. pMID: 31140754.	Methadone enhances the effectiveness of 5-aminolevulinic acid-based photodynamic therapy for squamous cell carcinoma and glioblastoma in vitro	Lei Shi, Alexander Buchner, Heike Pohla, Thomas Pongratz, Adrian Rühm, Wolfgang Zimmermann, Odrun A. Gederaas, Linglin Zhang, Xiuli Wang, Herbert Stepp, Ronald Sroka	2019	FaDu	Human	Pharynx	Methadone	agonist	10,	μg/mL	3,	days	CCk-8; Annexin;	Cytotoxicity; Apoptosis	no effect	N/A	N/A	N/A	N/A		Yes	N/A		Pharynx	Opium-related	agonist	μM	μM	μM	short	1	No effect
					A172	Human	Brain	Methadone	agonist	10,	μg/mL	3,	days	CCk-8; Annexin;	Cytotoxicity; Apoptosis	no effect	N/A	N/A	N/A	N/A		Yes	N/A		Brain	Non-opium related	agonist	μM	μM	μM	short	1	No effect
114	Fiegl H, Hagenbuchner J, Kyvelidou C, Seeber B, Sopper S, Tsibulak I, Wieser V, Reiser E, Roessler J, Huhtinen K, Carpén O, Parson W, Sprung S, Marth C, Ausserlechner MJ, Zeimet AG. Dubious effects of methadone as an "anticancer" drug on ovarian cancer cell-lines and patient-derived tumor-spheroids. Gynecol Oncol. 2022 Apr;165(1):129-136. doi: 10.1016/j.ygyno.2022.01.008. Epub 2022 Jan 13. pMID: …	Dubious effects of methadone as an "anticancer" drug on ovarian cancer cell-lines and patient-derived tumor-spheroids	Heidelinde Fiegl, Judith Hagenbuchner, Christiana Kyvelidou, Beata Seeber, Sieghart Sopper, Irina Tsibulak, Verena Wieser, Elisabeth Reiser, Julia Roessler, Kaisa Huhtinen, Olli Carpén, Walther Parson, Susanne Sprung, Christian Marth, Michael J. Ausserlechner, Alain G. Zeimet	2022	HOC7	Human	Ovaries	Methadone	agonist	10,	μg/mL	72,	hours	MTT; Flow Cytometry	Proliferation; Apoptosis	no significant effect	N/A	N/A	N/A	N/A		Yes	N/A		Ovaries	Non-opium related	agonist	μM	μM	μM	short	1	No effect
					SKOV6	Human	Ovaries	Methadone	agonist	10,	μg/mL	72,	hours	MTT; Flow Cytometry	Proliferation; Apoptosis	decreased	N/A	N/A	N/A	N/A		Yes	Yes		Ovaries	Non-opium related	agonist	μM	μM	μM	short	1	Anti-cancer
					HTB77	Human	Ovaries	Methadone	agonist	10,	μg/mL	72,	hours	MTT; Flow Cytometry	Proliferation; Apoptosis	no significant effect	N/A	N/A	N/A	N/A		Yes	N/A		Ovaries	Non-opium related	agonist	μM	μM	μM	short	1	No effect
					OVCAR3	Human	Ovaries	Methadone	agonist	10,	μg/mL	72,	hours	MTT; Flow Cytometry	Proliferation; Apoptosis	decreased	N/A	N/A	N/A	N/A		Yes	Yes		Ovaries	Non-opium related	agonist	μM	μM	μM	short	1	Anti-cancer
					A2780	Human	Ovaries	Methadone	agonist	10,	μg/mL	72,	hours	MTT; Flow Cytometry	Proliferation; Apoptosis	decreased	N/A	N/A	N/A	N/A		Yes	Yes		Ovaries	Non-opium related	agonist	μM	μM	μM	short	1	Anti-cancer
					A2780Cis	Human	Ovaries	Methadone	agonist	10,	μg/mL	72,	hours	MTT; Flow Cytometry	Proliferation; Apoptosis	decreased	N/A	N/A	N/A	N/A		Yes	Yes		Ovaries	Non-opium related	agonist	μM	μM	μM	short	1	Anti-cancer
					M019i	Human	Ovaries	Methadone	agonist	10,	μg/mL	72,	hours	MTT; Flow Cytometry	Proliferation; Apoptosis	decreased	N/A	N/A	N/A	N/A		Yes	Yes		Ovaries	Non-opium related	agonist	μM	μM	μM	short	1	Anti-cancer
					M019iCis	Human	Ovaries	Methadone	agonist	10,	μg/mL	72,	hours	MTT; Flow Cytometry	Proliferation; Apoptosis	no significant effect	N/A	N/A	N/A	N/A		Yes	N/A		Ovaries	Non-opium related	agonist	μM	μM	μM	short	1	No effect
115	Beverley CL, Higgins PJ, Borenfreund E. The effect of methadone and naloxone on cultured rat liver cells. Exp Cell Biol. 1984;52(3):170-5. doi: 10.1159/000163257. pMID: 6489584.	The effect of methadone and naloxone on cultured rat liver cells	Cordia L. Beverley, Paul J. Higgins, Ellen Borenfreund	1984	32II1A 6/2d	Rat	Liver	Methadone	agonist	2.5*10^-4 – 2.5*10^-9	M	48,	hours	not specified	Growth;	decreased	N/A	N/A	N/A	N/A		N/A	N/A		Liver	Non-opium related	agonist	μM	nM	combination	short	1	Anti-cancer
					32II1A 6/2d	Rat	Liver	Methadone	agonist	2.5*10^-4 – 2.5*10^-9	M	48,	hours	not specified	Growth;	decreased	N/A	N/A	N/A	N/A		N/A	N/A		Liver	Non-opium related	agonist	μM	μM	combination	short	1	Anti-cancer
					32II1A 6/2d	Rat	Liver	Naloxone; Methadone + Naloxone	antagonist	2.5*10^-4 – 2.5*10^-9	M	48,	hours	not specified	Growth;	decreased	N/A	N/A	N/A	N/A		N/A	N/A		Liver	Non-opium related	antagonist	μM	nM	combination	short	1	Anti-cancer
					32II1A 6/2d	Rat	Liver	Naloxone; Methadone + Naloxone	antagonist	2.5*10^-4 – 2.5*10^-9	M	48,	hours	not specified	Growth;	decreased	N/A	N/A	N/A	N/A		N/A	N/A		Liver	Non-opium related	antagonist	μM	μM	combination	short	1	Anti-cancer
116	Wang DM, Jiao X, Plotnikoff NP, Griffin N, Qi RQ, Gao XH, Shan FP. Killing effect of methionine enkephalin on melanoma in vivo and in vitro. Oncol Rep. 2017 Oct;38(4):2132-2140. doi: 10.3892/or.2017.5918. Epub 2017 Aug 24. pMID: 28849104; pMCID: pMC5652957.	Killing effect of methionine enkephalin on melanoma in vivo and in vitro	DONG-MEI WANG, XUE JIAO, NICOLAS P. PLOTNIKOFF, NOREEN GRIFFIN RUI-QUN QI, XING-HUA GAO and FENG-PING SHAN	2017	B16	Murine	Skin	Methionine enkephalin (MENK)	peptide	0,2.5,5,10,12.5,15,	mg/mL	24,48,72,96	hours	MTS; FCM; Transwell;	Viability; Apoptosis; Invasion;	decreased*	decreased	N/A	Yes	Yes		Yes	Yes		Skin	Non-opium related	peptide	mM	mM	mM	short	1	Anti-cancer
						Murine	Skin	Methionine enkephalin (MENK)	peptide	0,2.5,5,10,12.5,15,	mg/mL	24,48,72,96	hours	MTS; FCM; Transwell;	Viability; Apoptosis; Invasion;	decreased*	decreased	N/A	Yes	Yes		Yes	Yes		Skin	Non-opium related	peptide	mM	mM	mM	moderate	1	Anti-cancer
117	Fujioka N, Nguyen J, Chen C, Li Y, Pasrija T, Niehans G, Johnson KN, Gupta V, Kratzke RA, Gupta K. Morphine-induced epidermal growth factor pathway activation in non-small cell lung cancer. Anesth Analg. 2011 Dec;113(6):1353-64. doi: 10.1213/ANE.0b013e318232b35a. Epub 2011 Oct 14. pMID: 22003224; pMCID: pMC3725599.	Morphine-induced epidermal growth factor pathway activation in non-small cell lung cancer	Naomi Fujioka, Julia Nguyen, Chunsheng Chen, Yunfang Li, Teena Pasrija Gloria Niehans, Katherine N. Johnson, Vinita Gupta, Robert A. Kratzke, and Kalpna Gupta, PhD	2011	H2009	Human	Lung	Morphine	agonist	0.1,	μM	48,	hours	BrdU; Matrigel	Proliferation; Invasion	increased*	increased*	N/A	N/A	N/A		Yes	Yes		Lung	Opium-related	agonist	μM	μM	μM	short	1	Pro-cancer
					H2009	Human	Lung	Naloxone; Morphine + Naloxone	antagonist	0.1,	μM	48,	hours	BrdU; Matrigel	Proliferation; Invasion	no effect	no effect (M+N)	N/A	N/A	N/A		Yes	N/A		Lung	Opium-related	antagonist	μM	μM	μM	short	1	No effect
118	Farooqui M, Geng ZH, Stephenson EJ, Zaveri N, Yee D, Gupta K. Naloxone acts as an antagonist of estrogen receptor activity in MCF7 cells. Mol Cancer Ther. 2006 Mar;5(3):611-20. doi: 10.1158/1535-7163.MCT-05-0016. pMID: 16546975.	Naloxone acts as an antagonist of estrogen receptor activity in MCF7 cells	Mariya Farooqui, Zhen H. Geng, Elliot J. Stephenson, Nurulain Zaveri, Douglas Yee, and Kalpna Gupt	2006	MCF7	Human	Breast	Naloxone	antagonist	100,	nmol/L	48,	hours	[3H]thymidine incorporation	Proliferation;	non significant decrease	N/A	N/A	N/A	N/A		Yes	N/A		Breast	Non-opium related	antagonist	nM	nM	nM	short	1	No effect
					MCF7	Human	Breast	Morphine	agonist	1,	μmol/L	48,	hours	[3H]thymidine incorporation	Proliferation;	no significant effect	N/A	N/A	N/A	N/A		Yes	N/A		Breast	Non-opium related	agonist	μM	μM	μM	short	1	No effect
119	Wu Q, Chen X, Wang J, Sun P, Weng M, Chen W, Sun Z, Zhu M, Miao C. Nalmefene attenuates malignant potential in colorectal cancer cell via inhibition of opioid receptor. Acta Biochim Biophys Sin (Shanghai). 2018 Feb 1;50(2):156-163. doi: 10.1093/abbs/gmx131. pMID: 29267844.	Nalmefene attenuates malignant potential in colorectal cancer cell via inhibition of opioid receptor	Qichao Wu, Xiangyuan Chen, Jiaqiang Wang, Pengfei Sun, Meilin Weng, Wankun Chen, Zhirong Sun, Minmin Zhu, and Changhong Miao	2018	CT26	Murine	Colon	Nalmefene	antagonist	0.625,0.25,1,10,	μg/L	10,	hours	CCk-8; Transwell; Flow Cytometry	Viability; Migration	decreased*	decreased*	N/A	Yes	N/A		Yes	Yes		Colon	Non-opium related	antagonist	nM; μM	nM	nM	short	1	Anti-cancer
120	Yu J, Luo Y, Wen Q. Nalbuphine suppresses breast cancer stem-like properties and epithelial-mesenchymal transition via the AKT-NFκB signaling pathway. J Exp Clin Cancer Res. 2019 May 15;38(1):197. doi: 10.1186/s13046-019-1184-1. pMID: 31092275; pMCID: pMC6521451.	Nalbuphine suppresses breast cancer stem-like properties and epithelial-mesenchymal transition via the AKT-NFB signaling pathway	Jiachuan Yu, Yuanyuan Luo and Qingping Wen	2019	MDA-MB-231	Human	Breast	Nalbuphine	agonist; antagonist	0 – 800	μM	24,48,72,	hours	MTT; Colony Formation; Wound Healing; Transwell;	Viability; Clonogenicity; Migration; Invasion	decreased*	decreased*	decreased*	Yes	Yes		Yes	Yes		Breast	Non-opium related	agonist	μM	μM	μM	short	1	Anti-cancer
					MCF7	Human	Breast	Nalbuphine	agonist; antagonist	0 – 800	μM	24,48,72,	hours	MTT; Colony Formation;	Viability; Clonogenicity;	decreased*	N/A	decreased*	Yes	Yes		Yes	Yes		Breast	Non-opium related	agonist	μM	μM	μM	short	1	Anti-cancer
					SK-BR-3	Human	Breast	Nalbuphine	agonist; antagonist	0 – 800	μM	24,48,72,	hours	MTT; Colony Formation;	Viability; Clonogenicity;	decreased*	N/A	decreased*	Yes	Yes		Yes	Yes		Breast	Non-opium related	agonist	μM	μM	μM	short	1	Anti-cancer
					A549	Human	Lung	Nalbuphine	agonist; antagonist	100,	μM	24,48,72,	hours	MTT;	Viability;	decreased*	N/A	N/A	Yes	Yes		Yes	Yes		Lung	Opium-related	agonist	μM	μM	μM	short	1	Anti-cancer
					NCI-H460	Human	Lung	Nalbuphine	agonist; antagonist	100,	μM	24,48,72,	hours	MTT;	Viability;	decreased*	N/A	N/A	Yes	Yes		Yes	Yes		Lung	Opium-related	agonist	μM	μM	μM	short	1	Anti-cancer
					NCI-H1299	Human	Lung	Nalbuphine	agonist; antagonist	100,	μM	24,48,72,	hours	MTT;	Viability;	decreased*	N/A	N/A	Yes	Yes		Yes	Yes		Lung	Opium-related	agonist	μM	μM	μM	short	1	Anti-cancer
					HepG2	Human	Liver	Nalbuphine	agonist; antagonist	100,	μM	24,48,72,	hours	MTT;	Viability;	decreased*	N/A	N/A	Yes	Yes		Yes	Yes		Liver	Non-opium related	agonist	μM	μM	μM	short	1	Anti-cancer
					AGS	Human	Stomach	Nalbuphine	agonist; antagonist	100,	μM	24,48,72,	hours	MTT;	Viability;	decreased*	N/A	N/A	Yes	Yes		Yes	Yes		Stomach	Opium-related	agonist	μM	μM	μM	short	1	Anti-cancer
					HCT-116	Human	Colon	Nalbuphine	agonist; antagonist	100,	μM	24,48,72,	hours	MTT;	Viability;	decreased*	N/A	N/A	Yes	Yes		Yes	Yes		Colon	Non-opium related	agonist	μM	μM	μM	short	1	Anti-cancer
					HeLa	Human	Cervix	Nalbuphine	agonist; antagonist	100,	μM	24,48,72,	hours	MTT;	Viability;	decreased*	N/A	N/A	Yes	Yes		Yes	Yes		Cervix	Non-opium related	agonist	μM	μM	μM	short	1	Anti-cancer
					TT	Human	Thyroid	Nalbuphine	agonist; antagonist	100,	μM	24,48,72,	hours	MTT;	Viability;	decreased*	N/A	N/A	Yes	Yes		Yes	Yes		Thyroid	Non-opium related	agonist	μM	μM	μM	short	1	Anti-cancer
121	Yu Y, Li D, Duan J, Xu H, Li L, Tan D, Yan H. The pro- and anti-cancer effects of oxycodone are associated with epithelial growth factor receptor level in cancer cells. Biosci Rep. 2020 Feb 28;40(2):BSR20193524. doi: 10.1042/BSR20193524. pMID: 31967294; pMCID: pMC7007405.	The pro- and anti-cancer effects of oxycodone are associated with epithelial growth factor receptor level in cancer cells	Yuqin Yu, Dapeng Li, Ji’an Duan, Hongshuang Xu, Li Li, Dengwu Tan and Hong Yan	2020	MDA-468	Human	Breast	Oxycodone	agonist	1,10,100;1,5,10,	μM;mM	3,	days	BrdU; Annexin; Boyden Chamber	Proliferation; Apoptosis; Migration	increased*	increased*	N/A	Yes	N/A		Yes	Yes		Breast	Non-opium related	agonist	μM; mM	μM	combination	short	1	Pro-cancer
					MDA-468	Human	Breast	Oxycodone	agonist	1,10,100;1,5,10,	μM;mM	3,	days	BrdU; Annexin; Boyden Chamber	Proliferation; Apoptosis; Migration	increased*	increased*	N/A	Yes	N/A		Yes	Yes		Breast	Non-opium related	agonist	μM; mM	mM	combination	short	1	Pro-cancer
					SK-BR-3	Human	Breast	Oxycodone	agonist	1,10,100;1,5,10,	μM;mM	3,	days	BrdU; Annexin; Boyden Chamber	Proliferation; Apoptosis; Migration	decreased*	no effect	N/A	N/A	N/A		Yes	Yes		Breast	Non-opium related	agonist	μM; mM	mM	mM	short	1	Anti-cancer
					Caco2	Human	Colon	Oxycodone	agonist	1,10,100;1,5,10,	μM;mM	3,	days	BrdU; Annexin; Boyden Chamber	Proliferation; Apoptosis; Migration	decreased*	no effect	N/A	N/A	N/A		Yes	Yes		Colon	Non-opium related	agonist	μM; mM	mM	mM	short	1	Anti-cancer
122	Iorio AL, da Ros M, Genitori L, Lucchesi M, Colelli F, Signorino G, Cardile F, Laffi G, de Martino M, Pisano C, Sardi I. Tumor response of temozolomide in combination with morphine in a xenograft model of human glioblastoma. Oncotarget. 2017 Aug 3;8(52):89595-89606. doi: 10.18632/oncotarget.19875. pMID: 29163773; pMCID: pMC5685694.	Tumor response of temozolomide in combination with morphine in a xenograft model of human glioblastoma	Anna Lisa Iorio, Martina da Ros, Lorenzo Genitori, Maurizio Lucchesi, Fabiana Colelli, Giacomo Signorino, Francesco Cardile, Giacomo Laffi, Maurizio de Martino, Claudio Pisano and Iacopo Sardi	2017	U87MG	Human	Brain	Morphine	agonist	10,20,40,	μM	24,48,	hours	MTT;	Viability;	no effect	N/A	N/A	N/A	N/A		Yes	N/A		Brain	Non-opium related	agonist	μM	μM	μM	short	1	No effect
					A172	Human	Brain	Morphine	agonist	10,20,40,	μM	24,48,	hours	MTT;	Viability;	no effect	N/A	N/A	N/A	N/A		Yes	N/A		Brain	Non-opium related	agonist	μM	μM	μM	short	1	No effect
123	Blishchenko EYu, Mernenko OA, Mirkina II, Satpaev DK, Ivanov VS, Tchikin LD, Ostrovsky AG, Karelin AA, Ivanov VT. Tumor cell cytolysis mediated by valorphin, an opioid-like fragment of hemoglobin beta-chain. Peptides. 1997;18(1):79-85. doi: 10.1016/s0196-9781(96)00248-3. pMID: 9114456.	Tumor cell cytolysis mediated by valorphin, an opioid-like fragment of hemoglobin β-chain	ELENA YU. BLISHCHENKO, OLGA A. MERNENKO, IRINA I. MIRKINA, DAULET K. SATPAEV, VADIM S. IVANOV, LEONID D. TCHIKIN, ANDREY G. OSTROVSKY, ANDREY A. KARELIN AND VADIM T. IVANOV	1997	K562	Human	Blood	Valorphin	peptide	10^-7 – 10^-15	M	18,	hours	Trypan Blue;	Cytotoxicity;	decreased	N/A	N/A	N/A	N/A		Yes	Yes		Blood	Non-opium related	peptide	pM; nM	pM	combination	short	1	Anti-cancer
					K562	Human	Blood	Valorphin	peptide	10^-7 – 10^-15	M	18,	hours	Trypan Blue;	Cytotoxicity;	decreased	N/A	N/A	N/A	N/A		Yes	Yes		Blood	Non-opium related	peptide	pM; nM	nM	combination	short	1	Anti-cancer
					K562	Human	Blood	Naloxone; Valorphin + Naloxone	antagonist	10^-7	M	18,	hours	Trypan Blue;	Cytotoxicity;	no effect	N/A	N/A	N/A	N/A		Yes	N/A		Blood	Non-opium related	antagonist	pM; nM	nM	nM	short	1	No effect
124	Matalinska J, Skurzak H, Markowicz S, Lesniak A, Sacharczuk M, Molnar G, Varga E, Lipkowski AW. Opioid agonist--tachykinin antagonist as a new analgesic with adjuvant anticancer properties. Folia Neuropathol. 2013;51(2):132-9. doi: 10.5114/fn.2013.35956. pMID: 23821385.	Opioid agonist--tachykinin antagonist as a new analgesic with adjuvant anticancer properties	Joanna Matalinska, Henryk Skurzak, Sergiusz Markowicz, Anna Lesniak, Mariusz Sacharczuk, Gabriella Molnar, Eva Varga, Andrzej W. Lipkowski	2013	MeW164	Human	Skin	AA3266	peptide	25,50,100,	μM	4,	days	Trypan Blue;	Viability; Proliferation;	decreased*	N/A	N/A	Yes from graph	N/A		Yes	Yes		Skin	Non-opium related	peptide	μM	μM	μM	moderate	1	Anti-cancer
					MeW155	Human	Skin	AA3266	peptide	25,50,100,	μM	4,	days	Trypan Blue;	Viability; Proliferation;	decreased*	N/A	N/A	Yes from graph	N/A		Yes	Yes		Skin	Non-opium related	peptide	μM	μM	μM	moderate	1	Anti-cancer
					MeW151	Human	Skin	AA3266	peptide	25,50,100,	μM	4,	days	Trypan Blue;	Viability; Proliferation;	decreased*	N/A	N/A	Yes from graph	N/A		Yes	Yes		Skin	Non-opium related	peptide	μM	μM	μM	moderate	1	Anti-cancer
					E14	Human	Lung	AA3266	peptide	25,50,100,	μM	4,	days	Trypan Blue;	Viability; Proliferation;	decreased*	N/A	N/A	Yes from graph	N/A		Yes	Yes		Lung	Opium-related	peptide	μM	μM	μM	moderate	1	Anti-cancer
					T24	Human	Bladder	AA3266	peptide	25,50,100,	μM	4,	days	Trypan Blue;	Viability; Proliferation;	decreased*	N/A	N/A	Yes from graph	N/A		Yes	Yes		Bladder	Opium-related	peptide	μM	μM	μM	moderate	1	Anti-cancer
125	Panagiotou S, Bakogeorgou E, Papakonstanti E, Hatzoglou A, Wallet F, Dussert C, Stournaras C, Martin pM, Castanas E. Opioid agonists modify breast cancer cell proliferation by blocking cells to the G2/M phase of the cycle: involvement of cytoskeletal elements. J Cell Biochem. 1999 May 1;73(2):204-11. doi: 10.1002/(sici)1097-4644(19990501)73:2<204::aid-jcb6>3.0.co;2-v. pMID: 10227383.	Opioid agonists modify breast cancer cell proliferation by blocking cells to the G2/M phase of the cycle: involvement of cytoskeletal elements	Simone Panagiotou, Efstathia Bakogeorgou, Evangelia Papakonstanti, Anastassia Hatzoglou FranceWallet, Christophe Dussert, Christos Stournaras, Pierre-Marie Martin, and Elias Castanas	1999	T47D	Human	Breast	Ethylketocyclazocine (EKC)	agonist	10-8 (maximal effect; other conc. not mentioned)	M	4,	days	Tetrazolium Salt;	Proliferation;	decreased	N/A	N/A	Yes	N/A		N/A	N/A		Breast	Non-opium related	agonist	nM	nM	nM	moderate	1	Anti-cancer
					T47D	Human	Breast	Etorphine	agonist	10-8 (maximal effect; other conc. not mentioned)	M	4,	days	Tetrazolium Salt;	Proliferation;	decreased	N/A	N/A	Yes	N/A		N/A	N/A		Breast	Non-opium related	agonist	nM	nM	nM	moderate	1	Anti-cancer
126		Opioid alkaloids and casomorphin peptides decrease the proliferation of prostatic cancer cell lines (LNCaP, PC3 and DU145) through a partial interaction with opioid receptors	Marilenna Kampa, Efstathia Bakogeorgou, Anastassia Hatzoglou, Athina Damianaki Pierre-Marie Martin, Elias Castanas	1997	LNCaP	Human	Prostate	Ethylketocyclazocine	agonist	10^-12 – 10-6	M	6,	days	Tetrazolium Salt;	Growth;	decreased*	N/A	N/A	Yes	N/A		Yes	Yes		Prostate	Non-opium related	agonist	μM	pM	combination	moderate	1	Anti-cancer
					LNCaP	Human	Prostate	Ethylketocyclazocine	agonist	10^-12 – 10-6	M	6,	days	Tetrazolium Salt;	Growth;	decreased*	N/A	N/A	Yes	N/A		Yes	Yes		Prostate	Non-opium related	agonist	μM	nM	combination	moderate	2	Anti-cancer
					LNCaP	Human	Prostate	Ethylketocyclazocine	agonist	10^-12 – 10-6	M	6,	days	Tetrazolium Salt;	Growth;	decreased*	N/A	N/A	Yes	N/A		Yes	Yes		Prostate	Non-opium related	agonist	μM	μM	combination	moderate	3	Anti-cancer
					LNCaP	Human	Prostate	Etorphine	agonist	10^-12 – 10-6	M	6,	days	Tetrazolium Salt;	Growth;	decreased*	N/A	N/A	Yes	N/A		Yes	Yes		Prostate	Non-opium related	agonist	μM	pM	combination	moderate	1	Anti-cancer
					LNCaP	Human	Prostate	Etorphine	agonist	10^-12 – 10-6	M	6,	days	Tetrazolium Salt;	Growth;	decreased*	N/A	N/A	Yes	N/A		Yes	Yes		Prostate	Non-opium related	agonist	μM	nM	combination	moderate	2	Anti-cancer
					LNCaP	Human	Prostate	Etorphine	agonist	10^-12 – 10-6	M	6,	days	Tetrazolium Salt;	Growth;	decreased*	N/A	N/A	Yes	N/A		Yes	Yes		Prostate	Non-opium related	agonist	μM	μM	combination	moderate	3	Anti-cancer
					LNCaP	Human	Prostate	Morphine	agonist	10^-12 – 10-6	M	6,	days	Tetrazolium Salt;	Growth;	decreased*	N/A	N/A	Yes	N/A		Yes	Yes		Prostate	Non-opium related	agonist	μM	pM	combination	moderate	1	Anti-cancer
					LNCaP	Human	Prostate	Morphine	agonist	10^-12 – 10-6	M	6,	days	Tetrazolium Salt;	Growth;	decreased*	N/A	N/A	Yes	N/A		Yes	Yes		Prostate	Non-opium related	agonist	μM	nM	combination	moderate	2	Anti-cancer
					LNCaP	Human	Prostate	Morphine	agonist	10^-12 – 10-6	M	6,	days	Tetrazolium Salt;	Growth;	decreased*	N/A	N/A	Yes	N/A		Yes	Yes		Prostate	Non-opium related	agonist	μM	μM	combination	moderate	3	Anti-cancer
					LNCaP	Human	Prostate	DADLE	peptide	10^-12 – 10-6	M	6,	days	Tetrazolium Salt;	Growth;	decreased*	N/A	N/A	Yes	N/A		Yes	Yes		Prostate	Non-opium related	peptide	μM	pM	combination	moderate	1	Anti-cancer
					LNCaP	Human	Prostate	DADLE	peptide	10^-12 – 10-6	M	6,	days	Tetrazolium Salt;	Growth;	decreased*	N/A	N/A	Yes	N/A		Yes	Yes		Prostate	Non-opium related	peptide	μM	nM	combination	moderate	2	Anti-cancer
					LNCaP	Human	Prostate	DADLE	peptide	10^-12 – 10-6	M	6,	days	Tetrazolium Salt;	Growth;	decreased*	N/A	N/A	Yes	N/A		Yes	Yes		Prostate	Non-opium related	peptide	μM	μM	combination	moderate	3	Anti-cancer
					LNCaP	Human	Prostate	DSLET	peptide	10^-12 – 10-6	M	6,	days	Tetrazolium Salt;	Growth;	decreased*	N/A	N/A	Yes	N/A		Yes	Yes		Prostate	Non-opium related	peptide	μM	pM	combination	moderate	1	Anti-cancer
					LNCaP	Human	Prostate	DSLET	peptide	10^-12 – 10-6	M	6,	days	Tetrazolium Salt;	Growth;	decreased*	N/A	N/A	Yes	N/A		Yes	Yes		Prostate	Non-opium related	peptide	μM	nM	combination	moderate	2	Anti-cancer
					LNCaP	Human	Prostate	DSLET	peptide	10^-12 – 10-6	M	6,	days	Tetrazolium Salt;	Growth;	decreased*	N/A	N/A	Yes	N/A		Yes	Yes		Prostate	Non-opium related	peptide	μM	μM	combination	moderate	3	Anti-cancer
					LNCaP	Human	Prostate	DAGO	peptide	10^-12 – 10-6	M	6,	days	Tetrazolium Salt;	Growth;	decreased*	N/A	N/A	Yes	N/A		Yes	Yes		Prostate	Non-opium related	peptide	μM	pM	combination	moderate	1	Anti-cancer
					LNCaP	Human	Prostate	DAGO	peptide	10^-12 – 10-6	M	6,	days	Tetrazolium Salt;	Growth;	decreased*	N/A	N/A	Yes	N/A		Yes	Yes		Prostate	Non-opium related	peptide	μM	nM	combination	moderate	2	Anti-cancer
					LNCaP	Human	Prostate	DAGO	peptide	10^-12 – 10-6	M	6,	days	Tetrazolium Salt;	Growth;	decreased*	N/A	N/A	Yes	N/A		Yes	Yes		Prostate	Non-opium related	peptide	μM	μM	combination	moderate	3	Anti-cancer
					PC3	Human	Prostate	Ethylketocyclazocine	agonist	10^-12 – 10-6	M	4,	days	Tetrazolium Salt;	Growth;	decreased*	N/A	N/A	Yes	N/A		Yes	Yes		Prostate	Non-opium related	agonist	μM	pM	combination	moderate	1	Anti-cancer
					PC3	Human	Prostate	Ethylketocyclazocine	agonist	10^-12 – 10-6	M	4,	days	Tetrazolium Salt;	Growth;	decreased*	N/A	N/A	Yes	N/A		Yes	Yes		Prostate	Non-opium related	agonist	μM	nM	combination	moderate	2	Anti-cancer
					PC3	Human	Prostate	Ethylketocyclazocine	agonist	10^-12 – 10-6	M	4,	days	Tetrazolium Salt;	Growth;	decreased*	N/A	N/A	Yes	N/A		Yes	Yes		Prostate	Non-opium related	agonist	μM	μM	combination	moderate	3	Anti-cancer
					PC3	Human	Prostate	Etorphine	agonist	10^-12 – 10-6	M	4,	days	Tetrazolium Salt;	Growth;	decreased*	N/A	N/A	Yes	N/A		Yes	Yes		Prostate	Non-opium related	agonist	μM	pM	combination	moderate	1	Anti-cancer
					PC3	Human	Prostate	Etorphine	agonist	10^-12 – 10-6	M	4,	days	Tetrazolium Salt;	Growth;	decreased*	N/A	N/A	Yes	N/A		Yes	Yes		Prostate	Non-opium related	agonist	μM	nM	combination	moderate	2	Anti-cancer
					PC3	Human	Prostate	Etorphine	agonist	10^-12 – 10-6	M	4,	days	Tetrazolium Salt;	Growth;	decreased*	N/A	N/A	Yes	N/A		Yes	Yes		Prostate	Non-opium related	agonist	μM	μM	combination	moderate	3	Anti-cancer
					PC3	Human	Prostate	Morphine	agonist	10^-12 – 10-6	M	4,	days	Tetrazolium Salt;	Growth;	decreased*	N/A	N/A	Yes	N/A		Yes	Yes		Prostate	Non-opium related	agonist	μM	pM	combination	moderate	1	Anti-cancer
					PC3	Human	Prostate	Morphine	agonist	10^-12 – 10-6	M	4,	days	Tetrazolium Salt;	Growth;	decreased*	N/A	N/A	Yes	N/A		Yes	Yes		Prostate	Non-opium related	agonist	μM	nM	combination	moderate	2	Anti-cancer
					PC3	Human	Prostate	Morphine	agonist	10^-12 – 10-6	M	4,	days	Tetrazolium Salt;	Growth;	decreased*	N/A	N/A	Yes	N/A		Yes	Yes		Prostate	Non-opium related	agonist	μM	μM	combination	moderate	3	Anti-cancer
					PC3	Human	Prostate	DADLE	peptide	10^-12 – 10-6	M	4,	days	Tetrazolium Salt;	Growth;	decreased*	N/A	N/A	Yes	N/A		Yes	Yes		Prostate	Non-opium related	peptide	μM	pM	combination	moderate	1	Anti-cancer
					PC3	Human	Prostate	DADLE	peptide	10^-12 – 10-6	M	4,	days	Tetrazolium Salt;	Growth;	decreased*	N/A	N/A	Yes	N/A		Yes	Yes		Prostate	Non-opium related	peptide	μM	nM	combination	moderate	2	Anti-cancer
					PC3	Human	Prostate	DADLE	peptide	10^-12 – 10-6	M	4,	days	Tetrazolium Salt;	Growth;	decreased*	N/A	N/A	Yes	N/A		Yes	Yes		Prostate	Non-opium related	peptide	μM	μM	combination	moderate	3	Anti-cancer
					PC3	Human	Prostate	DAGO	peptide	10^-12 – 10-6	M	4,	days	Tetrazolium Salt;	Growth;	decreased*	N/A	N/A	Yes	N/A		Yes	Yes		Prostate	Non-opium related	peptide	μM	pM	combination	moderate	1	Anti-cancer
					PC3	Human	Prostate	DAGO	peptide	10^-12 – 10-6	M	4,	days	Tetrazolium Salt;	Growth;	decreased*	N/A	N/A	Yes	N/A		Yes	Yes		Prostate	Non-opium related	peptide	μM	nM	combination	moderate	2	Anti-cancer
					PC3	Human	Prostate	DAGO	peptide	10^-12 – 10-6	M	4,	days	Tetrazolium Salt;	Growth;	decreased*	N/A	N/A	Yes	N/A		Yes	Yes		Prostate	Non-opium related	peptide	μM	μM	combination	moderate	3	Anti-cancer
					PC3	Human	Prostate	DSLET	peptide	10^-12 – 10-6	M	6,	days	Tetrazolium Salt;	Growth;	no effect	N/A	N/A	N/A	N/A		Yes	N/A		Prostate	Non-opium related	peptide	μM	pM	combination	moderate	1	No effect
					PC3	Human	Prostate	DSLET	peptide	10^-12 – 10-6	M	6,	days	Tetrazolium Salt;	Growth;	no effect	N/A	N/A	N/A	N/A		Yes	N/A		Prostate	Non-opium related	peptide	μM	nM	combination	moderate	1	No effect
					PC3	Human	Prostate	DSLET	peptide	10^-12 – 10-6	M	6,	days	Tetrazolium Salt;	Growth;	no effect	N/A	N/A	N/A	N/A		Yes	N/A		Prostate	Non-opium related	peptide	μM	μM	combination	moderate	1	No effect
					DU145	Human	Prostate	Ethylketocyclazocine	agonist	10^-12 – 10-6	M	4,	days	Tetrazolium Salt;	Growth;	decreased*	N/A	N/A	Yes	N/A		Yes	Yes		Prostate	Non-opium related	agonist	μM	pM	combination	moderate	1	Anti-cancer
					DU145	Human	Prostate	Ethylketocyclazocine	agonist	10^-12 – 10-6	M	4,	days	Tetrazolium Salt;	Growth;	decreased*	N/A	N/A	Yes	N/A		Yes	Yes		Prostate	Non-opium related	agonist	μM	nM	combination	moderate	1	Anti-cancer
					DU145	Human	Prostate	Ethylketocyclazocine	agonist	10^-12 – 10-6	M	4,	days	Tetrazolium Salt;	Growth;	decreased*	N/A	N/A	Yes	N/A		Yes	Yes		Prostate	Non-opium related	agonist	μM	μM	combination	moderate	1	Anti-cancer
					DU145	Human	Prostate	Etorphine	agonist	10^-12 – 10-6	M	4,	days	Tetrazolium Salt;	Growth;	decreased (minor)	N/A	N/A	Yes	N/A		Yes	Yes		Prostate	Non-opium related	agonist	μM	pM	combination	moderate	1	Anti-cancer
					DU145	Human	Prostate	Etorphine	agonist	10^-12 – 10-6	M	4,	days	Tetrazolium Salt;	Growth;	decreased (minor)	N/A	N/A	Yes	N/A		Yes	Yes		Prostate	Non-opium related	agonist	μM	nM	combination	moderate	2	Anti-cancer
					DU145	Human	Prostate	Etorphine	agonist	10^-12 – 10-6	M	4,	days	Tetrazolium Salt;	Growth;	decreased (minor)	N/A	N/A	Yes	N/A		Yes	Yes		Prostate	Non-opium related	agonist	μM	μM	combination	moderate	3	Anti-cancer
					DU145	Human	Prostate	Morphine	agonist	10^-12 – 10-6	M	4,	days	Tetrazolium Salt;	Growth;	decreased (minor)	N/A	N/A	Yes	N/A		Yes	Yes		Prostate	Non-opium related	agonist	μM	pM	combination	moderate	1	Anti-cancer
					DU145	Human	Prostate	Morphine	agonist	10^-12 – 10-6	M	4,	days	Tetrazolium Salt;	Growth;	decreased (minor)	N/A	N/A	Yes	N/A		Yes	Yes		Prostate	Non-opium related	agonist	μM	nM	combination	moderate	2	Anti-cancer
					DU145	Human	Prostate	Morphine	agonist	10^-12 – 10-6	M	4,	days	Tetrazolium Salt;	Growth;	decreased (minor)	N/A	N/A	Yes	N/A		Yes	Yes		Prostate	Non-opium related	agonist	μM	μM	combination	moderate	3	Anti-cancer
					DU145	Human	Prostate	DADLE	peptide	10^-12 – 10-6	M	4,	days	Tetrazolium Salt;	Growth;	decreased (minor)	N/A	N/A	Yes	N/A		Yes	Yes		Prostate	Non-opium related	peptide	μM	pM	combination	moderate	1	Anti-cancer
					DU145	Human	Prostate	DADLE	peptide	10^-12 – 10-6	M	4,	days	Tetrazolium Salt;	Growth;	decreased (minor)	N/A	N/A	Yes	N/A		Yes	Yes		Prostate	Non-opium related	peptide	μM	nM	combination	moderate	2	Anti-cancer
					DU145	Human	Prostate	DADLE	peptide	10^-12 – 10-6	M	4,	days	Tetrazolium Salt;	Growth;	decreased (minor)	N/A	N/A	Yes	N/A		Yes	Yes		Prostate	Non-opium related	peptide	μM	μM	combination	moderate	3	Anti-cancer
					DU145	Human	Prostate	DSLET	peptide	10^-12 – 10-6	M	4,	days	Tetrazolium Salt;	Growth;	decreased (minor)	N/A	N/A	Yes	N/A		Yes	Yes		Prostate	Non-opium related	peptide	μM	pM	combination	moderate	1	Anti-cancer
					DU145	Human	Prostate	DSLET	peptide	10^-12 – 10-6	M	4,	days	Tetrazolium Salt;	Growth;	decreased (minor)	N/A	N/A	Yes	N/A		Yes	Yes		Prostate	Non-opium related	peptide	μM	nM	combination	moderate	2	Anti-cancer
					DU145	Human	Prostate	DSLET	peptide	10^-12 – 10-6	M	4,	days	Tetrazolium Salt;	Growth;	decreased (minor)	N/A	N/A	Yes	N/A		Yes	Yes		Prostate	Non-opium related	peptide	μM	μM	combination	moderate	3	Anti-cancer
					DU145	Human	Prostate	DAGO	peptide	10^-12 – 10-6	M	4,	days	Tetrazolium Salt;	Growth;	decreased (minor)	N/A	N/A	Yes	N/A		Yes	Yes		Prostate	Non-opium related	peptide	μM	pM	combination	moderate	1	Anti-cancer
					DU145	Human	Prostate	DAGO	peptide	10^-12 – 10-6	M	4,	days	Tetrazolium Salt;	Growth;	decreased (minor)	N/A	N/A	Yes	N/A		Yes	Yes		Prostate	Non-opium related	peptide	μM	nM	combination	moderate	2	Anti-cancer
					DU145	Human	Prostate	DAGO	peptide	10^-12 – 10-6	M	4,	days	Tetrazolium Salt;	Growth;	decreased (minor)	N/A	N/A	Yes	N/A		Yes	Yes		Prostate	Non-opium related	peptide	μM	μM	combination	moderate	3	Anti-cancer
					LNCaP	Human	Prostate	Diprenorphine	antagonist	10^-12 – 10-6	M	4,	days	Tetrazolium Salt;	Growth;	decreased (minor)	N/A	N/A	Yes	N/A		Yes	Yes		Prostate	Non-opium related	antagonist	μM	pM	combination	moderate	1	Anti-cancer
					LNCaP	Human	Prostate	Diprenorphine	antagonist	10^-12 – 10-6	M	4,	days	Tetrazolium Salt;	Growth;	decreased (minor)	N/A	N/A	Yes	N/A		Yes	Yes		Prostate	Non-opium related	antagonist	μM	nM	combination	moderate	1	Anti-cancer
					LNCaP	Human	Prostate	Diprenorphine	antagonist	10^-12 – 10-6	M	4,	days	Tetrazolium Salt;	Growth;	decreased (minor)	N/A	N/A	Yes	N/A		Yes	Yes		Prostate	Non-opium related	antagonist	μM	μM	combination	moderate	1	Anti-cancer
					PC3	Human	Prostate	Diprenorphine	antagonist	10^-12 – 10-6	M	4,	days	Tetrazolium Salt;	Growth;	no effect	N/A	N/A	N/A	N/A		Yes	N/A		Prostate	Non-opium related	antagonist	μM	pM	combination	moderate	1	No effect
					PC3	Human	Prostate	Diprenorphine	antagonist	10^-12 – 10-6	M	4,	days	Tetrazolium Salt;	Growth;	no effect	N/A	N/A	N/A	N/A		Yes	N/A		Prostate	Non-opium related	antagonist	μM	nM	combination	moderate	1	No effect
					PC3	Human	Prostate	Diprenorphine	antagonist	10^-12 – 10-6	M	4,	days	Tetrazolium Salt;	Growth;	no effect	N/A	N/A	N/A	N/A		Yes	N/A		Prostate	Non-opium related	antagonist	μM	μM	combination	moderate	1	No effect
					DU145	Human	Prostate	Diprenorphine	antagonist	10^-12 – 10-6	M	4,	days	Tetrazolium Salt;	Growth;	decreased	N/A	N/A	Yes	N/A		Yes	Yes		Prostate	Non-opium related	antagonist	μM	pM	combination	moderate	1	Anti-cancer
					DU145	Human	Prostate	Diprenorphine	antagonist	10^-12 – 10-6	M	4,	days	Tetrazolium Salt;	Growth;	decreased	N/A	N/A	Yes	N/A		Yes	Yes		Prostate	Non-opium related	antagonist	μM	nM	combination	moderate	1	Anti-cancer
					DU145	Human	Prostate	Diprenorphine	antagonist	10^-12 – 10-6	M	4,	days	Tetrazolium Salt;	Growth;	decreased	N/A	N/A	Yes	N/A		Yes	Yes		Prostate	Non-opium related	antagonist	μM	μM	combination	moderate	1	Anti-cancer
					LNCaP	Human	Prostate	α-casein-(90-95)	peptide	10^-12 – 10-6	M	6,	days	Tetrazolium Salt;	Growth;	decreased	N/A	N/A	N/A	N/A		Yes	Yes		Prostate	Non-opium related	peptide	μM	pM	combination	moderate	1	Anti-cancer
					LNCaP	Human	Prostate	α-casein-(90-95)	peptide	10^-12 – 10-6	M	6,	days	Tetrazolium Salt;	Growth;	decreased	N/A	N/A	N/A	N/A		Yes	Yes		Prostate	Non-opium related	peptide	μM	nM	combination	moderate	2	Anti-cancer
					LNCaP	Human	Prostate	α-casein-(90-95)	peptide	10^-12 – 10-6	M	6,	days	Tetrazolium Salt;	Growth;	decreased	N/A	N/A	N/A	N/A		Yes	Yes		Prostate	Non-opium related	peptide	μM	μM	combination	moderate	3	Anti-cancer
					LNCaP	Human	Prostate	α-casein-(90-96)	peptide	10^-12 – 10-6	M	6,	days	Tetrazolium Salt;	Growth;	decreased	N/A	N/A	N/A	N/A		Yes	Yes		Prostate	Non-opium related	peptide	μM	pM	combination	moderate	1	Anti-cancer
					LNCaP	Human	Prostate	α-casein-(90-96)	peptide	10^-12 – 10-6	M	6,	days	Tetrazolium Salt;	Growth;	decreased	N/A	N/A	N/A	N/A		Yes	Yes		Prostate	Non-opium related	peptide	μM	nM	combination	moderate	2	Anti-cancer
					LNCaP	Human	Prostate	α-casein-(90-96)	peptide	10^-12 – 10-6	M	6,	days	Tetrazolium Salt;	Growth;	decreased	N/A	N/A	N/A	N/A		Yes	Yes		Prostate	Non-opium related	peptide	μM	μM	combination	moderate	3	Anti-cancer
					LNCaP	Human	Prostate	β-casomorphin	peptide	10^-12 – 10-6	M	6,	days	Tetrazolium Salt;	Growth;	decreased	N/A	N/A	N/A	N/A		Yes	Yes		Prostate	Non-opium related	peptide	μM	pM	combination	moderate	1	Anti-cancer
					LNCaP	Human	Prostate	β-casomorphin	peptide	10^-12 – 10-6	M	6,	days	Tetrazolium Salt;	Growth;	decreased	N/A	N/A	N/A	N/A		Yes	Yes		Prostate	Non-opium related	peptide	μM	nM	combination	moderate	2	Anti-cancer
					LNCaP	Human	Prostate	β-casomorphin	peptide	10^-12 – 10-6	M	6,	days	Tetrazolium Salt;	Growth;	decreased	N/A	N/A	N/A	N/A		Yes	Yes		Prostate	Non-opium related	peptide	μM	μM	combination	moderate	3	Anti-cancer
					LNCaP	Human	Prostate	β-casomorphin-(1-5)	peptide	10^-12 – 10-6	M	6,	days	Tetrazolium Salt;	Growth;	decreased	N/A	N/A	N/A	N/A		Yes	Yes		Prostate	Non-opium related	peptide	μM	pM	combination	moderate	1	Anti-cancer
					LNCaP	Human	Prostate	β-casomorphin-(1-5)	peptide	10^-12 – 10-6	M	6,	days	Tetrazolium Salt;	Growth;	decreased	N/A	N/A	N/A	N/A		Yes	Yes		Prostate	Non-opium related	peptide	μM	nM	combination	moderate	2	Anti-cancer
					LNCaP	Human	Prostate	β-casomorphin-(1-5)	peptide	10^-12 – 10-6	M	6,	days	Tetrazolium Salt;	Growth;	decreased	N/A	N/A	N/A	N/A		Yes	Yes		Prostate	Non-opium related	peptide	μM	μM	combination	moderate	3	Anti-cancer
					LNCaP	Human	Prostate	αs1-casomorphin NH2	peptide	10^-12 – 10-6	M	6,	days	Tetrazolium Salt;	Growth;	decreased	N/A	N/A	N/A	N/A		Yes	Yes		Prostate	Non-opium related	peptide	μM	pM	combination	moderate	1	Anti-cancer
					LNCaP	Human	Prostate	αs1-casomorphin NH2	peptide	10^-12 – 10-6	M	6,	days	Tetrazolium Salt;	Growth;	decreased	N/A	N/A	N/A	N/A		Yes	Yes		Prostate	Non-opium related	peptide	μM	nM	combination	moderate	2	Anti-cancer
					LNCaP	Human	Prostate	αs1-casomorphin NH2	peptide	10^-12 – 10-6	M	6,	days	Tetrazolium Salt;	Growth;	decreased	N/A	N/A	N/A	N/A		Yes	Yes		Prostate	Non-opium related	peptide	μM	μM	combination	moderate	3	Anti-cancer
					LNCaP	Human	Prostate	αs1-casomorphin	peptide	10^-12 – 10-6	M	6,	days	Tetrazolium Salt;	Growth;	no effect (from 10^-12 to 10^-7 M)	N/A	N/A	N/A	N/A		Yes	N/A		Prostate	Non-opium related	peptide	μM	pM	combination	moderate	1	No effect
					LNCaP	Human	Prostate	αs1-casomorphin	peptide	10^-12 – 10-6	M	6,	days	Tetrazolium Salt;	Growth;	no effect (from 10^-12 to 10^-7 M)	N/A	N/A	N/A	N/A		Yes	N/A		Prostate	Non-opium related	peptide	μM	nM	combination	moderate	1	No effect
					LNCaP	Human	Prostate	αs1-casomorphin	peptide	10^-12 – 10-6	M	6,	days	Tetrazolium Salt;	Growth;	no effect (from 10^-12 to 10^-7 M)	N/A	N/A	N/A	N/A		Yes	N/A		Prostate	Non-opium related	peptide	μM	μM	combination	moderate	1	No effect
					PC3	Human	Prostate	α-casein-(90-95)	peptide	10^-12 – 10-6	M	4,	days	Tetrazolium Salt;	Growth;	decreased	N/A	N/A	N/A	N/A		Yes	Yes		Prostate	Non-opium related	peptide	μM	pM	combination	moderate	1	Anti-cancer
					PC3	Human	Prostate	α-casein-(90-95)	peptide	10^-12 – 10-6	M	4,	days	Tetrazolium Salt;	Growth;	decreased	N/A	N/A	N/A	N/A		Yes	Yes		Prostate	Non-opium related	peptide	μM	nM	combination	moderate	2	Anti-cancer
					PC3	Human	Prostate	α-casein-(90-95)	peptide	10^-12 – 10-6	M	4,	days	Tetrazolium Salt;	Growth;	decreased	N/A	N/A	N/A	N/A		Yes	Yes		Prostate	Non-opium related	peptide	μM	μM	combination	moderate	3	Anti-cancer
					PC3	Human	Prostate	αs1-casomorphin	peptide	10^-12 – 10-6	M	4,	days	Tetrazolium Salt;	Growth;	decreased	N/A	N/A	N/A	N/A		Yes	Yes		Prostate	Non-opium related	peptide	μM	pM	combination	moderate	1	Anti-cancer
					PC3	Human	Prostate	αs1-casomorphin	peptide	10^-12 – 10-6	M	4,	days	Tetrazolium Salt;	Growth;	decreased	N/A	N/A	N/A	N/A		Yes	Yes		Prostate	Non-opium related	peptide	μM	nM	combination	moderate	2	Anti-cancer
					PC3	Human	Prostate	αs1-casomorphin	peptide	10^-12 – 10-6	M	4,	days	Tetrazolium Salt;	Growth;	decreased	N/A	N/A	N/A	N/A		Yes	Yes		Prostate	Non-opium related	peptide	μM	μM	combination	moderate	3	Anti-cancer
					PC3	Human	Prostate	β-casomorphin	peptide	10^-12 – 10-6	M	4,	days	Tetrazolium Salt;	Growth;	decreased	N/A	N/A	N/A	N/A		Yes	Yes		Prostate	Non-opium related	peptide	μM	pM	combination	moderate	1	Anti-cancer
					PC3	Human	Prostate	β-casomorphin	peptide	10^-12 – 10-6	M	4,	days	Tetrazolium Salt;	Growth;	decreased	N/A	N/A	N/A	N/A		Yes	Yes		Prostate	Non-opium related	peptide	μM	nM	combination	moderate	2	Anti-cancer
					PC3	Human	Prostate	β-casomorphin	peptide	10^-12 – 10-6	M	4,	days	Tetrazolium Salt;	Growth;	decreased	N/A	N/A	N/A	N/A		Yes	Yes		Prostate	Non-opium related	peptide	μM	μM	combination	moderate	3	Anti-cancer
					PC3	Human	Prostate	β-casomorphin-(1-5)	peptide	10^-12 – 10-6	M	4,	days	Tetrazolium Salt;	Growth;	decreased	N/A	N/A	N/A	N/A		Yes	Yes		Prostate	Non-opium related	peptide	μM	pM	combination	moderate	1	Anti-cancer
					PC3	Human	Prostate	β-casomorphin-(1-5)	peptide	10^-12 – 10-6	M	4,	days	Tetrazolium Salt;	Growth;	decreased	N/A	N/A	N/A	N/A		Yes	Yes		Prostate	Non-opium related	peptide	μM	nM	combination	moderate	2	Anti-cancer
					PC3	Human	Prostate	β-casomorphin-(1-5)	peptide	10^-12 – 10-6	M	4,	days	Tetrazolium Salt;	Growth;	decreased	N/A	N/A	N/A	N/A		Yes	Yes		Prostate	Non-opium related	peptide	μM	μM	combination	moderate	3	Anti-cancer
					PC3	Human	Prostate	αs1-casomorphin NH2	peptide	10^-12 – 10-6	M	4,	days	Tetrazolium Salt;	Growth;	decreased	N/A	N/A	N/A	N/A		Yes	Yes		Prostate	Non-opium related	peptide	μM	pM	combination	moderate	1	Anti-cancer
					PC3	Human	Prostate	αs1-casomorphin NH2	peptide	10^-12 – 10-6	M	4,	days	Tetrazolium Salt;	Growth;	decreased	N/A	N/A	N/A	N/A		Yes	Yes		Prostate	Non-opium related	peptide	μM	nM	combination	moderate	2	Anti-cancer
					PC3	Human	Prostate	αs1-casomorphin NH2	peptide	10^-12 – 10-6	M	4,	days	Tetrazolium Salt;	Growth;	decreased	N/A	N/A	N/A	N/A		Yes	Yes		Prostate	Non-opium related	peptide	μM	μM	combination	moderate	3	Anti-cancer
					PC3	Human	Prostate	α-casein-(90-96)	peptide	10^-12 – 10-6	M	4,	days	Tetrazolium Salt;	Growth;	no effect	N/A	N/A	N/A	N/A		Yes	Yes		Prostate	Non-opium related	peptide	μM	pM	combination	moderate	1	No effect
					PC3	Human	Prostate	α-casein-(90-96)	peptide	10^-12 – 10-6	M	4,	days	Tetrazolium Salt;	Growth;	no effect	N/A	N/A	N/A	N/A		Yes	Yes		Prostate	Non-opium related	peptide	μM	nM	combination	moderate	1	No effect
					PC3	Human	Prostate	α-casein-(90-96)	peptide	10^-12 – 10-6	M	4,	days	Tetrazolium Salt;	Growth;	no effect	N/A	N/A	N/A	N/A		Yes	Yes		Prostate	Non-opium related	peptide	μM	μM	combination	moderate	1	No effect
					DU145	Human	Prostate	α-casein-(90-95)	peptide	10^-12 – 10-6	M	4,	days	Tetrazolium Salt;	Growth;	decreased	N/A	N/A	N/A	N/A		Yes	Yes		Prostate	Non-opium related	peptide	μM	pM	combination	moderate	1	Anti-cancer
					DU145	Human	Prostate	α-casein-(90-95)	peptide	10^-12 – 10-6	M	4,	days	Tetrazolium Salt;	Growth;	decreased	N/A	N/A	N/A	N/A		Yes	Yes		Prostate	Non-opium related	peptide	μM	nM	combination	moderate	2	Anti-cancer
					DU145	Human	Prostate	α-casein-(90-95)	peptide	10^-12 – 10-6	M	4,	days	Tetrazolium Salt;	Growth;	decreased	N/A	N/A	N/A	N/A		Yes	Yes		Prostate	Non-opium related	peptide	μM	μM	combination	moderate	3	Anti-cancer
					DU145	Human	Prostate	α-casein-(90-96)	peptide	10^-12 – 10-6	M	4,	days	Tetrazolium Salt;	Growth;	decreased	N/A	N/A	N/A	N/A		Yes	Yes		Prostate	Non-opium related	peptide	μM	pM	combination	moderate	1	Anti-cancer
					DU145	Human	Prostate	α-casein-(90-96)	peptide	10^-12 – 10-6	M	4,	days	Tetrazolium Salt;	Growth;	decreased	N/A	N/A	N/A	N/A		Yes	Yes		Prostate	Non-opium related	peptide	μM	nM	combination	moderate	2	Anti-cancer
					DU145	Human	Prostate	α-casein-(90-96)	peptide	10^-12 – 10-6	M	4,	days	Tetrazolium Salt;	Growth;	decreased	N/A	N/A	N/A	N/A		Yes	Yes		Prostate	Non-opium related	peptide	μM	μM	combination	moderate	3	Anti-cancer
					DU145	Human	Prostate	β-casomorphin	peptide	10^-12 – 10-6	M	4,	days	Tetrazolium Salt;	Growth;	decreased	N/A	N/A	N/A	N/A		Yes	Yes		Prostate	Non-opium related	peptide	μM	pM	combination	moderate	1	Anti-cancer
					DU145	Human	Prostate	β-casomorphin	peptide	10^-12 – 10-6	M	4,	days	Tetrazolium Salt;	Growth;	decreased	N/A	N/A	N/A	N/A		Yes	Yes		Prostate	Non-opium related	peptide	μM	nM	combination	moderate	2	Anti-cancer
					DU145	Human	Prostate	β-casomorphin	peptide	10^-12 – 10-6	M	4,	days	Tetrazolium Salt;	Growth;	decreased	N/A	N/A	N/A	N/A		Yes	Yes		Prostate	Non-opium related	peptide	μM	μM	combination	moderate	3	Anti-cancer
					DU145	Human	Prostate	β-casomorphin-(1-5)	peptide	10^-12 – 10-6	M	4,	days	Tetrazolium Salt;	Growth;	decreased	N/A	N/A	N/A	N/A		Yes	Yes		Prostate	Non-opium related	peptide	μM	pM	combination	moderate	1	Anti-cancer
					DU145	Human	Prostate	β-casomorphin-(1-5)	peptide	10^-12 – 10-6	M	4,	days	Tetrazolium Salt;	Growth;	decreased	N/A	N/A	N/A	N/A		Yes	Yes		Prostate	Non-opium related	peptide	μM	nM	combination	moderate	2	Anti-cancer
					DU145	Human	Prostate	β-casomorphin-(1-5)	peptide	10^-12 – 10-6	M	4,	days	Tetrazolium Salt;	Growth;	decreased	N/A	N/A	N/A	N/A		Yes	Yes		Prostate	Non-opium related	peptide	μM	μM	combination	moderate	3	Anti-cancer
					DU145	Human	Prostate	αs1-casomorphin NH2	peptide	10^-12 – 10-6	M	4,	days	Tetrazolium Salt;	Growth;	decreased	N/A	N/A	N/A	N/A		Yes	Yes		Prostate	Non-opium related	peptide	μM	pM	combination	moderate	1	Anti-cancer
					DU145	Human	Prostate	αs1-casomorphin NH2	peptide	10^-12 – 10-6	M	4,	days	Tetrazolium Salt;	Growth;	decreased	N/A	N/A	N/A	N/A		Yes	Yes		Prostate	Non-opium related	peptide	μM	nM	combination	moderate	2	Anti-cancer
					DU145	Human	Prostate	αs1-casomorphin NH2	peptide	10^-12 – 10-6	M	4,	days	Tetrazolium Salt;	Growth;	decreased	N/A	N/A	N/A	N/A		Yes	Yes		Prostate	Non-opium related	peptide	μM	μM	combination	moderate	3	Anti-cancer
					DU145	Human	Prostate	αs1-casomorphin	peptide	10^-12 – 10-6	M	4,	days	Tetrazolium Salt;	Growth;	decreased	N/A	N/A	N/A	N/A		Yes	Yes		Prostate	Non-opium related	peptide	μM	pM	combination	moderate	1	Anti-cancer
					DU145	Human	Prostate	αs1-casomorphin	peptide	10^-12 – 10-6	M	4,	days	Tetrazolium Salt;	Growth;	decreased	N/A	N/A	N/A	N/A		Yes	Yes		Prostate	Non-opium related	peptide	μM	nM	combination	moderate	2	Anti-cancer
					DU145	Human	Prostate	αs1-casomorphin	peptide	10^-12 – 10-6	M	4,	days	Tetrazolium Salt;	Growth;	decreased	N/A	N/A	N/A	N/A		Yes	Yes		Prostate	Non-opium related	peptide	μM	μM	combination	moderate	3	Anti-cancer
127	Yoshida A, Tokuyama S, Iwamura T, Ueda H. Opioid analgesic-induced apoptosis and caspase-independent cell death in human lung carcinoma A549 cells. Int J Mol Med. 2000 Sep;6(3):329-35. doi: 10.3892/ijmm.6.3.329. pMID: 10934299.	Opioid analgesic-induced apoptosis and caspase-independent cell death in human lung carcinoma A549 cells	AKIRAYOSHIDA, SHOGO TOKUYAMA, TATSUNORIIW AMURA and HIROSHIUEDA	2000	A-549	Human	Lung	Buprenorphine	partial agonist; antagonist	100 – 100	nM – μM	5,	days	Alamar Blue; Trypan Blue	Viability;	decreased	N/A	N/A	Yes	N/A		N/A	N/A		Lung	Opium-related	agonist	nM – μM	μM	μM	moderate	1	Anti-cancer
					MCF7	Human	Breast	Buprenorphine	partial agonist; antagonist	100 – 100	nM – μM	5,	days	Alamar Blue; Trypan Blue	Viability;	decreased	N/A	N/A	Yes	N/A		N/A	N/A		Breast	Non-opium related	agonist	nM – μM	μM	μM	moderate	1	Anti-cancer
					N-417	Human	Lung	Buprenorphine	partial agonist; antagonist	100 – 100	nM – μM	5,	days	Alamar Blue; Trypan Blue	Viability;	decreased	N/A	N/A	Yes	N/A		N/A	N/A		Lung	Opium-related	agonist	nM – μM	μM	μM	moderate	1	Anti-cancer
					KATO III	Human	Stomach	Buprenorphine	partial agonist; antagonist	100 – 100	nM – μM	5,	days	Alamar Blue; Trypan Blue	Viability;	no significant effect	N/A	N/A	N/A	N/A		N/A	N/A		Stomach	Opium-related	agonist	nM – μM	nM	combination	moderate	1	No effect
					KATO III	Human	Stomach	Buprenorphine	partial agonist; antagonist	100 – 100	nM – μM	5,	days	Alamar Blue; Trypan Blue	Viability;	no significant effect	N/A	N/A	N/A	N/A		N/A	N/A		Stomach	Opium-related	agonist	nM – μM	μM	combination	moderate	1	No effect
					A-549	Human	Lung	Loperamide	agonist	100,	μM	5,	days	Alamar Blue;	Viability;	decreased*	N/A	N/A	N/A	N/A		N/A	N/A		Lung	Opium-related	agonist	μM	μM	μM	moderate	1	Anti-cancer
					A-549	Human	Lung	PEO	agonist	100,	μM	5,	days	Alamar Blue;	Viability;	decreased*	N/A	N/A	N/A	N/A		N/A	N/A		Lung	Opium-related	agonist	μM	μM	μM	moderate	1	Anti-cancer
					A-549	Human	Lung	Dihydro PEO	agonist	100,	μM	5,	days	Alamar Blue;	Viability;	decreased*	N/A	N/A	N/A	N/A		N/A	N/A		Lung	Opium-related	agonist	μM	μM	μM	moderate	1	Anti-cancer
					A-549	Human	Lung	Dimemorphan	agonist	100,	μM	5,	days	Alamar Blue;	Viability;	decreased (medium level of inhibition)	N/A	N/A	N/A	N/A		N/A	N/A		Lung	Opium-related	agonist	μM	μM	μM	moderate	1	Anti-cancer
					A-549	Human	Lung	PET	agonist	100,	μM	5,	days	Alamar Blue;	Viability;	decreased (medium level of inhibition)	N/A	N/A	N/A	N/A		N/A	N/A		Lung	Opium-related	agonist	μM	μM	μM	moderate	1	Anti-cancer
					A-549	Human	Lung	S–etorphine	agonist	100,	μM	5,	days	Alamar Blue;	Viability;	decreased (medium level of inhibition)	N/A	N/A	N/A	N/A		N/A	N/A		Lung	Opium-related	agonist	μM	μM	μM	moderate	1	Anti-cancer
					A-549	Human	Lung	homo DHE	agonist	100,	μM	5,	days	Alamar Blue;	Viability;	decreased (medium level of inhibition)	N/A	N/A	N/A	N/A		N/A	N/A		Lung	Opium-related	agonist	μM	μM	μM	moderate	1	Anti-cancer
					A-549	Human	Lung	Dextromethorphan	agonist	100,	μM	5,	days	Alamar Blue;	Viability;	decreased (medium level of inhibition)	N/A	N/A	N/A	N/A		N/A	N/A		Lung	Opium-related	agonist	μM	μM	μM	moderate	1	Anti-cancer
					A-549	Human	Lung	Clofedanol	agonist	100,	μM	5,	days	Alamar Blue;	Viability;	decreased (medium level of inhibition)	N/A	N/A	N/A	N/A		N/A	N/A		Lung	Opium-related	agonist	μM	μM	μM	moderate	1	Anti-cancer
					A-549	Human	Lung	Etorphine	agonist	100,	μM	5,	days	Alamar Blue;	Viability;	no effect	N/A	N/A	N/A	N/A		N/A	N/A		Lung	Opium-related	agonist	μM	μM	μM	moderate	1	No effect
					A-549	Human	Lung	Tipepidine	agonist	100,	μM	5,	days	Alamar Blue;	Viability;	no effect	N/A	N/A	N/A	N/A		N/A	N/A		Lung	Opium-related	agonist	μM	μM	μM	moderate	1	No effect
					A-549	Human	Lung	Dihydroetorphine	agonist	100,	μM	5,	days	Alamar Blue;	Viability;	no effect	N/A	N/A	N/A	N/A		N/A	N/A		Lung	Opium-related	agonist	μM	μM	μM	moderate	1	No effect
					A-549	Human	Lung	DHM	agonist	100,	μM	5,	days	Alamar Blue;	Viability;	no effect	N/A	N/A	N/A	N/A		N/A	N/A		Lung	Opium-related	agonist	μM	μM	μM	moderate	1	No effect
					A-549	Human	Lung	Morphine	agonist	100,	μM	5,	days	Alamar Blue;	Viability;	no effect	N/A	N/A	N/A	N/A		N/A	N/A		Lung	Opium-related	agonist	μM	μM	μM	moderate	1	No effect
					A-549	Human	Lung	Meperidine	agonist	100,	μM	5,	days	Alamar Blue;	Viability;	no effect	N/A	N/A	N/A	N/A		N/A	N/A		Lung	Opium-related	agonist	μM	μM	μM	moderate	1	No effect
					A-549	Human	Lung	Fentanyl	agonist	100,	μM	5,	days	Alamar Blue;	Viability;	no effect	N/A	N/A	N/A	N/A		N/A	N/A		Lung	Opium-related	agonist	μM	μM	μM	moderate	1	No effect
					A-549	Human	Lung	Butorphanol	agonist; antagonist	100,	μM	5,	days	Alamar Blue;	Viability;	no effect	N/A	N/A	N/A	N/A		N/A	N/A		Lung	Opium-related	agonist	μM	μM	μM	moderate	1	No effect
					A-549	Human	Lung	Morphine	agonist	100 – 100	nM – μM	5,	days	Alamar Blue;	Viability;	no significant effect	N/A	N/A	N/A	N/A		N/A	N/A		Lung	Opium-related	agonist	nM – μM	nM	combination	moderate	1	No effect
					A-549	Human	Lung	Morphine	agonist	100 – 100	nM – μM	5,	days	Alamar Blue;	Viability;	no significant effect	N/A	N/A	N/A	N/A		N/A	N/A		Lung	Opium-related	agonist	nM – μM	μM	combination	moderate	2	No effect
					N-417	Human	Lung	Morphine	agonist	100 – 100	nM – μM	5,	days	Alamar Blue;	Viability;	no significant effect	N/A	N/A	N/A	N/A		N/A	N/A		Lung	Opium-related	agonist	nM – μM	nM	combination	moderate	1	No effect
					N-417	Human	Lung	Morphine	agonist	100 – 100	nM – μM	5,	days	Alamar Blue;	Viability;	no significant effect	N/A	N/A	N/A	N/A		N/A	N/A		Lung	Opium-related	agonist	nM – μM	μM	combination	moderate	2	No effect
					MCF7	Human	Breast	Morphine	agonist	100 – 100	nM – μM	5,	days	Alamar Blue;	Viability;	no significant effect	N/A	N/A	N/A	N/A		N/A	N/A		Breast	Non-opium related	agonist	nM – μM	nM	combination	moderate	1	No effect
					MCF7	Human	Breast	Morphine	agonist	100 – 100	nM – μM	5,	days	Alamar Blue;	Viability;	no significant effect	N/A	N/A	N/A	N/A		N/A	N/A		Breast	Non-opium related	agonist	nM – μM	μM	combination	moderate	1	No effect
					KATO III	human	Stomach	Morphine	agonist	100 – 100	nM – μM	5,	days	Alamar Blue;	Viability;	no significant effect	N/A	N/A	N/A	N/A		N/A	N/A		Stomach	Opium-related	agonist	nM – μM	nM	combination	moderate	1	No effect
					KATO III	human	Stomach	Morphine	agonist	100 – 100	nM – μM	5,	days	Alamar Blue;	Viability;	no significant effect	N/A	N/A	N/A	N/A		N/A	N/A		Stomach	Opium-related	agonist	nM – μM	μM	combination	moderate	1	No effect
					A-549	Human	Lung	Butorphanol	agonist; antagonist	100 – 100	nM – μM	5,	days	Alamar Blue;	Viability;	no significant effect	N/A	N/A	N/A	N/A		N/A	N/A		Lung	Opium-related	agonist	nM – μM	nM	combination	moderate	1	No effect
					A-549	Human	Lung	Butorphanol	agonist; antagonist	100 – 100	nM – μM	5,	days	Alamar Blue;	Viability;	no significant effect	N/A	N/A	N/A	N/A		N/A	N/A		Lung	Opium-related	agonist	nM – μM	μM	combination	moderate	2	No effect
					N-417	Human	Lung	Butorphanol	agonist; antagonist	100 – 100	nM – μM	5,	days	Alamar Blue;	Viability;	no significant effect	N/A	N/A	N/A	N/A		N/A	N/A		Lung	Opium-related	agonist	nM – μM	nM	combination	moderate	1	No effect
					N-417	Human	Lung	Butorphanol	agonist; antagonist	100 – 100	nM – μM	5,	days	Alamar Blue;	Viability;	no significant effect	N/A	N/A	N/A	N/A		N/A	N/A		Lung	Opium-related	agonist	nM – μM	μM	combination	moderate	2	No effect
					MCF7	Human	Breast	Butorphanol	agonist; antagonist	100 – 100	nM – μM	5,	days	Alamar Blue;	Viability;	no significant effect	N/A	N/A	N/A	N/A		N/A	N/A		Breast	Non-opium related	agonist	nM – μM	nM	combination	moderate	1	No effect
					MCF7	Human	Breast	Butorphanol	agonist; antagonist	100 – 100	nM – μM	5,	days	Alamar Blue;	Viability;	no significant effect	N/A	N/A	N/A	N/A		N/A	N/A		Breast	Non-opium related	agonist	nM – μM	μM	combination	moderate	1	No effect
					KATO III	human	Stomach	Butorphanol	agonist; antagonist	100 – 100	nM – μM	5,	days	Alamar Blue;	Viability;	no significant effect	N/A	N/A	N/A	N/A		N/A	N/A		Stomach	Opium-related	agonist	nM – μM	nM	combination	moderate	1	No effect
					KATO III	human	Stomach	Butorphanol	agonist; antagonist	100 – 100	nM – μM	5,	days	Alamar Blue;	Viability;	no significant effect	N/A	N/A	N/A	N/A		N/A	N/A		Stomach	Opium-related	agonist	nM – μM	μM	combination	moderate	1	No effect
128	Maneckjee R, Minna JD. Opioid and nicotine receptors affect growth regulation of human lung cancer cell lines. Proc Natl Acad Sci U S A. 1990 May;87(9):3294-8. doi: 10.1073/pnas.87.9.3294. pMID: 2159143; pMCID: pMC53886.	Opioid and nicotine receptors affect growth regulation of human lung cancer cell lines	RHODA MANECKJEE AND JOHN D. MINNA	1990	N-417	Human	Lung	Morphine	agonist	0 – 1000	nM	5,	days	MTT	Viability;	decreased	N/A	N/A	Yes	N/A		N/A	N/A		Lung	Opium-related	agonist	nM	nM	nM	moderate	1	Anti-cancer
					N-417	Human	Lung	U50,488H	agonist	0 – 1000	nM	5,	days	MTT	Viability;	decreased	N/A	N/A	Yes	N/A		N/A	N/A		Lung	Opium-related	agonist	nM	nM	nM	moderate	1	Anti-cancer
					N-417	Human	Lung	DADLE	peptide	0 – 1000	nM	5,	days	MTT	Viability;	decreased	N/A	N/A	Yes	N/A		N/A	N/A		Lung	Opium-related	peptide	nM	nM	nM	moderate	1	Anti-cancer
					H-157	Human	Lung	Morphine	agonist	0 – 1000	nM	5,	days	MTT	Viability;	decreased	N/A	N/A	Yes	N/A		N/A	N/A		Lung	Opium-related	agonist	nM	nM	nM	moderate	1	Anti-cancer
					H-157	Human	Lung	U50,488H	agonist	0 – 1000	nM	5,	days	MTT	Viability;	decreased	N/A	N/A	Yes	N/A		N/A	N/A		Lung	Opium-related	agonist	nM	nM	nM	moderate	1	Anti-cancer
					H-157	Human	Lung	DADLE	peptide	0 – 1000	nM	5,	days	MTT	Viability;	decreased	N/A	N/A	Yes	N/A		N/A	N/A		Lung	Opium-related	peptide	nM	nM	nM	moderate	1	Anti-cancer
					H187	Human	Lung	Morphine	agonist	100,	nM	5,	days	MTT	Viability;	decreased	N/A	N/A	N/A	N/A		N/A	N/A		Lung	Opium-related	agonist	nM	nM	nM	moderate	1	Anti-cancer
					H69	Human	Lung	Morphine	agonist	100,	nM	5,	days	MTT	Viability;	decreased	N/A	N/A	N/A	N/A		N/A	N/A		Lung	Opium-related	agonist	nM	nM	nM	moderate	1	Anti-cancer
					H146	Human	Lung	Morphine	agonist	100,	nM	5,	days	MTT	Viability;	decreased	N/A	N/A	N/A	N/A		N/A	N/A		Lung	Opium-related	agonist	nM	nM	nM	moderate	1	Anti-cancer
					H82	Human	Lung	Morphine	agonist	100,	nM	5,	days	MTT	Viability;	decreased	N/A	N/A	N/A	N/A		N/A	N/A		Lung	Opium-related	agonist	nM	nM	nM	moderate	1	Anti-cancer
					H322	Human	Lung	Morphine	agonist	100,	nM	5,	days	MTT	Viability;	decreased	N/A	N/A	N/A	N/A		N/A	N/A		Lung	Opium-related	agonist	nM	nM	nM	moderate	1	Anti-cancer
					H460	Human	Lung	Morphine	agonist	100,	nM	5,	days	MTT	Viability;	decreased	N/A	N/A	N/A	N/A		N/A	N/A		Lung	Opium-related	agonist	nM	nM	nM	moderate	1	Anti-cancer
					H23	Human	Lung	Morphine	agonist	100,	nM	5,	days	MTT	Viability;	decreased	N/A	N/A	N/A	N/A		N/A	N/A		Lung	Opium-related	agonist	nM	nM	nM	moderate	1	Anti-cancer
					H290	Human	Lung	Morphine	agonist	100,	nM	5,	days	MTT	Viability;	decreased	N/A	N/A	N/A	N/A		N/A	N/A		Lung	Opium-related	agonist	nM	nM	nM	moderate	1	Anti-cancer
					H661	Human	Lung	Morphine	agonist	100,	nM	5,	days	MTT	Viability;	decreased	N/A	N/A	N/A	N/A		N/A	N/A		Lung	Opium-related	agonist	nM	nM	nM	moderate	1	Anti-cancer
					H125	Human	Lung	Morphine	agonist	100,	nM	5,	days	MTT	Viability;	decreased	N/A	N/A	N/A	N/A		N/A	N/A		Lung	Opium-related	agonist	nM	nM	nM	moderate	1	Anti-cancer
					H358	Human	Lung	Morphine	agonist	100,	nM	5,	days	MTT	Viability;	decreased	N/A	N/A	N/A	N/A		N/A	N/A		Lung	Opium-related	agonist	nM	nM	nM	moderate	1	Anti-cancer
					H1299	Human	Lung	Morphine	agonist	100,	nM	5,	days	MTT	Viability;	decreased	N/A	N/A	N/A	N/A		N/A	N/A		Lung	Opium-related	agonist	nM	nM	nM	moderate	1	Anti-cancer
					N-417	human	Lung	Naloxone	antagonist	100,	nM	5,	days	MTT	Viability;	decreased	N/A	N/A	N/A	N/A		N/A	N/A		Lung	Opium-related	antagonist	nM	nM	nM	moderate	1	Anti-cancer
					H-157	human	Lung	Naloxone	antagonist	100,	nM	5,	days	MTT	Viability;	decreased	N/A	N/A	N/A	N/A		N/A	N/A		Lung	Opium-related	antagonist	nM	nM	nM	moderate	1	Anti-cancer
129	Zagon IS, McLaughlin PJ. Opioid antagonist (naltrexone) stimulation of cell proliferation in human and animal neuroblastoma and human fibrosarcoma cells in culture. Neuroscience. 1990;37(1):223-6. doi: 10.1016/0306-4522(90)90207-k. pMID: 2243594.	Opioid antagonist (naltrexone) stimulation of cell proliferation in human and animal neuroblastoma and human fibrosarcoma cells in culture	I. S. ZAGON and P. J. MCLAUGHLIN	1990	S20Y	Murine	Adrenal gland	Naltrexone	antagonist	10-4 to 10^-13	M	12,24,48,72	hours	Trypan Blue;	Viability;	increased (see notes)	N/A	N/A	N/A	N/A		Yes	Yes		Adrenal gland	Non-opium related	antagonist	pM; μM	nM	combination	short	1	Pro-cancer
					S20Y	Murine	Adrenal gland	Naltrexone	antagonist	10-4 to 10^-13	M	12,24,48,72	hours	Trypan Blue;	Viability;	increased (see notes)	N/A	N/A	N/A	N/A		Yes	Yes		Adrenal gland	Non-opium related	antagonist	pM; μM	μM	combination	short	1	Pro-cancer
					N115	Murine	Adrenal gland	Naltrexone	antagonist	10-6	M	12,24,48,72	hours	Trypan Blue;	Viability;	increased*	N/A	N/A	N/A	N/A		Yes	Yes		Adrenal gland	Non-opium related	antagonist	μM	μM	μM	short	1	Pro-cancer
					SK-N-MC	Human	Adrenal gland	Naltrexone	antagonist	10-6	M	12,24,48,72	hours	Trypan Blue;	Viability;	increased*	N/A	N/A	N/A	N/A		Yes	Yes		Adrenal gland	Non-opium related	antagonist	μM	μM	μM	short	1	Pro-cancer
					HT-1080	Human	Bone/Pelvis/Acetabulum	Naltrexone	antagonist	10-6	M	12,24,48,72	hours	Trypan Blue;	Viability;	increased*	N/A	N/A	N/A	N/A		Yes	Yes		Bone/Pelvis/Acetabulum	Non-opium related	antagonist	μM	μM	μM	short	1	Pro-cancer
130	Gach K, Piestrzeniewicz M, Fichna J, Szemraj J, Janecka A. Opioid antagonist-induced regulation of the mu-opioid receptor expression in MCF7 breast cancer cell line. Endocr Regul. 2009 Jan;43(1):23-8. doi: 10.4149/endo_2009_01_23. pMID: 19309235.	Opioid antagonist-induced regulation of the μ-opioid receptor expression in MCF7 breast cancer cell line	KATARZYNA GACH, MARIOLA PIESTRZENIEWICZ, JAKUB FICHNA, JANUSZ SZEMRAJ1, ANNA JANECKA	2009	MCF-7	Human	Breast	β-funaltrexamine	antagonist	10-8 to 10^-4	M	72,	hours	Tetrazolium Salt	Proliferation	no effect	N/A	N/A	N/A	N/A		Yes	N/A		Breast	Non-opium related	antagonist	nM; μM	nM	combination	short	1	No effect
					MCF-7	Human	Breast	β-funaltrexamine	antagonist	10-8 to 10^-4	M	72,	hours	Tetrazolium Salt	Proliferation	no effect	N/A	N/A	N/A	N/A		Yes	N/A		Breast	Non-opium related	antagonist	nM; μM	μM	combination	short	2	No effect
					MCF-7	Human	Breast	Naloxonazine	antagonist	10-8 to 10^-4	M	72,	hours	Tetrazolium Salt	Proliferation	no effect	N/A	N/A	N/A	N/A		Yes	N/A		Breast	Non-opium related	antagonist	nM; μM	nM	combination	short	1	No effect
					MCF-7	Human	Breast	Naloxonazine	antagonist	10-8 to 10^-4	M	72,	hours	Tetrazolium Salt	Proliferation	no effect	N/A	N/A	N/A	N/A		Yes	N/A		Breast	Non-opium related	antagonist	nM; μM	μM	combination	short	1	No effect
					MCF-7	Human	Breast	[Dmt1, D-1-Nal4]endomorphin-2	peptide	10-8 to 10^-4	M	72,	hours	Tetrazolium Salt	Proliferation	no effect	N/A	N/A	N/A	N/A		Yes	N/A		Breast	Non-opium related	peptide	nM; μM	nM	combination	short	1	No effect
					MCF-7	Human	Breast	[Dmt1, D-1-Nal4]endomorphin-2	peptide	10-8 to 10^-4	M	72,	hours	Tetrazolium Salt	Proliferation	no effect	N/A	N/A	N/A	N/A		Yes	N/A		Breast	Non-opium related	peptide	nM; μM	μM	combination	short	1	No effect
					MCF-7	Human	Breast	[Dmt, D-2-Nal4]endomorphin-1	peptide	10-8 to 10^-4	M	72,	hours	Tetrazolium Salt	Proliferation	no effect	N/A	N/A	N/A	N/A		Yes	N/A		Breast	Non-opium related	peptide	nM; μM	nM	combination	short	1	No effect
					MCF-7	Human	Breast	[Dmt, D-2-Nal4]endomorphin-1	peptide	10-8 to 10^-4	M	72,	hours	Tetrazolium Salt	Proliferation	no effect	N/A	N/A	N/A	N/A		Yes	N/A		Breast	Non-opium related	peptide	nM; μM	μM	combination	short	1	No effect
					MCF-7	Human	Breast	[Dmt, D-2-Nal4]endomorphin-2	peptide	10-8 to 10^-4	M	72,	hours	Tetrazolium Salt	Proliferation	no effect	N/A	N/A	N/A	N/A		Yes	N/A		Breast	Non-opium related	peptide	nM; μM	nM	combination	short	1	No effect
					MCF-7	Human	Breast	[Dmt, D-2-Nal4]endomorphin-2	peptide	10-8 to 10^-4	M	72,	hours	Tetrazolium Salt	Proliferation	no effect	N/A	N/A	N/A	N/A		Yes	N/A		Breast	Non-opium related	peptide	nM; μM	μM	combination	short	1	No effect
131		OPIOID GROWTH-FACTOR MODULATES HUMAN PANCREATIC TUMOR-CELLS IN TISSUE-CULTURE	P.J.McLaughlin, I.S. Zagon, J.P. Smith	1995	PANC-1	Human	Pancreatic	Methionine enkephalin (MENK)	peptide	10-6	M	24,48,72	hours	N/A	Growth;	decreased	N/A	N/A	N/A	N/A		N/A	N/A		Pancreatic	Opium-related	peptide	μM	μM	μM	short	1	Anti-cancer
					PANC-1	Human	Pancreatic	Naltrexone	antagonist	10-7	M	24,48,72	hours	N/A	Growth;	increased	N/A	N/A	N/A	N/A		N/A	N/A		Pancreatic	Opium-related	antagonist	nM	nM	nM	short	1	Pro-cancer
132	Caputi FF, Carretta D, Tzschentke TM, Candeletti S, Romualdi P. Opioid receptor gene expression in human neuroblastoma SH-SY5Y cells following tapentadol exposure. J Mol Neurosci. 2014 Aug;53(4):669-76. doi: 10.1007/s12031-014-0235-5. Epub 2014 Feb 4. pMID: 24488603.	Opioid receptor gene expression in human neuroblastoma SH-SY5Y cells following tapentadol exposure	Francesca Felicia Caputi & Donatella Carretta & Thomas M. Tzschentke & Sanzio Candeletti & Patrizia Romualdi	2014	SH-SY5Y	Human	Adrenal gland	Tapentadol	agonist	10 – 300; 10 – 100	nM; μM	24,48	hours	MTT;	Viability;	no significant effect	N/A	N/A	N/A	N/A		Yes	N/A		Adrenal gland	Non-opium related	agonist	nM; μM	nM	combination	short	1	No effect
					SH-SY5Y	Human	Adrenal gland	Tapentadol	agonist	10 – 300; 10 – 100	nM; μM	24,48	hours	MTT;	Viability;	no significant effect	N/A	N/A	N/A	N/A		Yes	N/A		Adrenal gland	Non-opium related	agonist	nM; μM	μM	combination	short	1	No effect
133		Opioid-regulated pro- and anti-apoptotic gene expression in cancer cells	Katarzyna Gach, Anna Wyrębska, Janusz Szemraj, Anna Janecka	2012	MCF7	Human	Breast	Morphiceptin	peptide	10-7	M	48,	hours	Flow Cytometry;	Apoptosis;	decreased*	N/A	N/A	N/A	N/A		Yes	Yes		Breast	Non-opium related	peptide	nM	nM	nM	short	1	Anti-cancer
					MCF7	Human	Breast	Morphiceptin Analog 1	peptide	10-7	M	48,	hours	Flow Cytometry;	Apoptosis;	decreased*	N/A	N/A	N/A	N/A		Yes	Yes		Breast	Non-opium related	peptide	nM	nM	nM	short	1	Anti-cancer
					MCF7	Human	Breast	Morphiceptin Analog 2	peptide	10-7	M	48,	hours	Flow Cytometry;	Apoptosis;	decreased*	N/A	N/A	N/A	N/A		Yes	Yes		Breast	Non-opium related	peptide	nM	nM	nM	short	1	Anti-cancer
134	Zagon IS, McLaughlin PJ. Opioids alter tumor cell growth and differentiation in vitro. NIDA Res Monogr. 1984 Mar;49:344-50. pMID: 6434984.	Opioids alter tumor cell growth and differentiation in vitro	Ian S. Zagon and Patricia J. McLaughlin	1984	S20Y	Murine	Adrenal gland	Diacetylmorphine (Heroin)	agonist	10-2 to 10^-8	M	12,24,48,72	hours	Trypan Blue;	Viability;	decreased	N/A	N/A	Yes	N/A		Yes	Yes		Adrenal gland	Non-opium related	agonist	nM; mM	μM	combination	short	1	Anti-cancer
					S20Y	Murine	Adrenal gland	Diacetylmorphine (Heroin)	agonist	10-2 to 10^-8	M	12,24,48,72	hours	Trypan Blue;	Viability;	decreased	N/A	N/A	Yes	N/A		Yes	Yes		Adrenal gland	Non-opium related	agonist	nM; mM	mM	combination	short	1	Anti-cancer
135	Zagon IS, Rahn KA, McLaughlin PJ. Opioids and migration, chemotaxis, invasion, and adhesion of human cancer cells. Neuropeptides. 2007 Dec;41(6):441-52. doi: 10.1016/j.npep.2007.08.002. Epub 2007 Oct 1. pMID: 17910895.	Opioids and migration, chemotaxis, invasion, and adhesion of human cancer cells	Ian S. Zagon, Kristen A. Rahn, Patricia J. McLaughlin	2007	PANC-1	Human	Pancreatic	Naltrexone	antagonist	10^-4 to 10^-6	M	20 – 24	hours	Transwell; Boyden	Migration; Invasion	N/A	no effect	N/A	N/A	N/A		Yes	N/A		Pancreatic	Opium-related	antagonist	μM	μM	μM	short	1	No effect
					PANC-1	Human	Pancreatic	Methionine enkephalin	peptide	10^-4 to 10^-6; 10-6	M	20 – 24	hours	Transwell; Boyden	Migration; Invasion	N/A	no effect	N/A	N/A	N/A		Yes	N/A		Pancreatic	Opium-related	peptide	μM	μM	μM	short	1	No effect
					PANC-1	Human	Pancreatic	dynorphin A1-8	peptide	10^-4 to 10^-6; 10-6	M	20 – 24	hours	Transwell; Boyden	Migration; Invasion	N/A	no effect	N/A	N/A	N/A		Yes	N/A		Pancreatic	Opium-related	peptide	μM	μM	μM	short	1	No effect
					PANC-1	Human	Pancreatic	b-endorphin	peptide	10^-4 to 10^-6; 10-6	M	20 – 24	hours	Transwell; Boyden	Migration; Invasion	N/A	no effect	N/A	N/A	N/A		Yes	N/A		Pancreatic	Opium-related	peptide	μM	μM	μM	short	1	No effect
					PANC-1	Human	Pancreatic	endomorphin-1	peptide	10^-4 to 10^-6; 10-6	M	20 – 24	hours	Transwell; Boyden	Migration; Invasion	N/A	no effect	N/A	N/A	N/A		Yes	N/A		Pancreatic	Opium-related	peptide	μM	μM	μM	short	1	No effect
					PANC-1	Human	Pancreatic	endomorphin-2	peptide	10^-4 to 10^-6; 10-6	M	20 – 24	hours	Transwell; Boyden	Migration; Invasion	N/A	no effect	N/A	N/A	N/A		Yes	N/A		Pancreatic	Opium-related	peptide	μM	μM	μM	short	1	No effect
					PANC-1	Human	Pancreatic	Leucine enkephalin	peptide	10^-4 to 10^-6; 10-6	M	20 – 24	hours	Transwell; Boyden	Migration; Invasion	N/A	no effect	N/A	N/A	N/A		Yes	N/A		Pancreatic	Opium-related	peptide	μM	μM	μM	short	1	No effect
					PANC-1	Human	Pancreatic	DPDPE	peptide	10^-4 to 10^-6; 10-6	M	20 – 24	hours	Transwell; Boyden	Migration; Invasion	N/A	no effect	N/A	N/A	N/A		Yes	N/A		Pancreatic	Opium-related	peptide	μM	μM	μM	short	1	No effect
					PANC-1	Human	Pancreatic	DAMGO	peptide	10^-4 to 10^-6; 10-6	M	20 – 24	hours	Transwell; Boyden	Migration; Invasion	N/A	no effect	N/A	N/A	N/A		Yes	N/A		Pancreatic	Opium-related	peptide	μM	μM	μM	short	1	No effect
					PANC-1	Human	Pancreatic	Morphine	agonist	10-6	M	20 – 24	hours	Transwell; Boyden	Migration; Invasion	N/A	no effect	N/A	N/A	N/A		Yes	N/A		Pancreatic	Opium-related	agonist	μM	μM	μM	short	1	No effect
					PANC-1	Human	Pancreatic	U69,593	agonist	10-6	M	20 – 24	hours	Transwell; Boyden	Migration; Invasion	N/A	no effect	N/A	N/A	N/A		Yes	N/A		Pancreatic	Opium-related	agonist	μM	μM	μM	short	1	No effect
					MIA PaCa-2	Human	Pancreatic	Naltrexone	antagonist	10-6	M	20 – 24	hours	Transwell; Boyden	Migration; Invasion	N/A	no effect	N/A	N/A	N/A		Yes	N/A		Pancreatic	Opium-related	antagonist	μM	μM	μM	short	1	No effect
					MIA PaCa-2	Human	Pancreatic	Methionine enkephalin	peptide	10-6	M	20 – 24	hours	Transwell; Boyden	Migration; Invasion	N/A	no effect	N/A	N/A	N/A		Yes	N/A		Pancreatic	Opium-related	peptide	μM	μM	μM	short	1	No effect
					BxPC-3	Human	Pancreatic	Naltrexone	antagonist	10-6	M	20 – 24	hours	Transwell; Boyden	Migration; Invasion	N/A	no effect	N/A	N/A	N/A		Yes	N/A		Pancreatic	Opium-related	antagonist	μM	μM	μM	short	1	No effect
					BxPC-3	Human	Pancreatic	Methionine enkephalin	peptide	10-6	M	20 – 24	hours	Transwell; Boyden	Migration; Invasion	N/A	no effect	N/A	N/A	N/A		Yes	N/A		Pancreatic	Opium-related	peptide	μM	μM	μM	short	1	No effect
					CAL-27	Human	Oral	Naltrexone	antagonist	10-6	M	20 – 24	hours	Transwell; Boyden	Migration; Invasion	N/A	no effect	N/A	N/A	N/A		Yes	N/A		Oral	Non-opium related	antagonist	μM	μM	μM	short	1	No effect
					CAL-27	Human	Oral	Methionine enkephalin	peptide	10-6	M	20 – 24	hours	Transwell; Boyden	Migration; Invasion	N/A	no effect	N/A	N/A	N/A		Yes	N/A		Oral	Non-opium related	peptide	μM	μM	μM	short	1	No effect
					SCC-1	Human	Oral	Naltrexone	antagonist	10-6	M	20 – 24	hours	Transwell; Boyden	Migration; Invasion	N/A	no effect	N/A	N/A	N/A		Yes	N/A		Oral	Non-opium related	antagonist	μM	μM	μM	short	1	No effect
					SCC-1	Human	Oral	Methionine enkephalin	peptide	10-6	M	20 – 24	hours	Transwell; Boyden	Migration; Invasion	N/A	no effect	N/A	N/A	N/A		Yes	N/A		Oral	Non-opium related	peptide	μM	μM	μM	short	1	No effect
					HCT-116	Human	Colon	Naltrexone	antagonist	10-6	M	20 – 24	hours	Transwell; Boyden	Migration; Invasion	N/A	no effect	N/A	N/A	N/A		Yes	N/A		Colon	Non-opium related	antagonist	μM	μM	μM	short	1	No effect
					HCT-116	Human	Colon	Methionine enkephalin	peptide	10-6	M	20 – 24	hours	Transwell; Boyden	Migration; Invasion	N/A	no effect	N/A	N/A	N/A		Yes	N/A		Colon	Non-opium related	peptide	μM	μM	μM	short	1	No effect
					HT-29	Human	Colon	Naltrexone	antagonist	10-6	M	20 – 24	hours	Transwell; Boyden	Migration; Invasion	N/A	no effect	N/A	N/A	N/A		Yes	N/A		Colon	Non-opium related	antagonist	μM	μM	μM	short	1	No effect
					HT-29	Human	Colon	Methionine enkephalin	peptide	10-6	M	20 – 24	hours	Transwell; Boyden	Migration; Invasion	N/A	no effect	N/A	N/A	N/A		Yes	N/A		Colon	Non-opium related	peptide	μM	μM	μM	short	1	No effect
136		Opioids and the apoptotic pathway in human cancer cells	Ian S. Zagon, Patricia J. McLaughlin	2003	MIA PaCa-2	Human	Pancreatic	Naltrexone	antagonist	10-6	M	2,5,7	days	Annexin; Tunel	Apoptosis;	no effect	N/A	N/A	N/A	N/A		Yes	N/A		Pancreatic	Opium-related	antagonist	μM	μM	μM	short	1	No effect
					MIA PaCa-2	Human	Pancreatic	Naltrexone	antagonist	10-6	M	2,5,7	days	Annexin; Tunel	Apoptosis;	no effect	N/A	N/A	N/A	N/A		Yes	N/A		Pancreatic	Opium-related	antagonist	μM	μM	μM	moderate	1	No effect
					MIA PaCa-2	Human	Pancreatic	Naltrexone	antagonist	10-6	M	2,5,7	days	Annexin; Tunel	Apoptosis;	no effect	N/A	N/A	N/A	N/A		Yes	N/A		Pancreatic	Opium-related	antagonist	μM	μM	μM	long	1	No effect
					MIA PaCa-2	Human	Pancreatic	Methionine enkephalin	peptide	10-6	M	2,5,7	days	Annexin; Tunel	Apoptosis;	no effect	N/A	N/A	N/A	N/A		Yes	N/A		Pancreatic	Opium-related	peptide	μM	μM	μM	short	1	No effect
					MIA PaCa-2	Human	Pancreatic	Methionine enkephalin	peptide	10-6	M	2,5,7	days	Annexin; Tunel	Apoptosis;	no effect	N/A	N/A	N/A	N/A		Yes	N/A		Pancreatic	Opium-related	peptide	μM	μM	μM	moderate	2	No effect
					MIA PaCa-2	Human	Pancreatic	Methionine enkephalin	peptide	10-6	M	2,5,7	days	Annexin; Tunel	Apoptosis;	no effect	N/A	N/A	N/A	N/A		Yes	N/A		Pancreatic	Opium-related	peptide	μM	μM	μM	long	3	No effect
					MIA PaCa-2	Human	Pancreatic	dynorphin A1-8	peptide	10-6	M	2,5,7	days	Annexin; Tunel	Apoptosis;	no effect	N/A	N/A	N/A	N/A		Yes	N/A		Pancreatic	Opium-related	peptide	μM	μM	μM	short	1	No effect
					MIA PaCa-2	Human	Pancreatic	dynorphin A1-8	peptide	10-6	M	2,5,7	days	Annexin; Tunel	Apoptosis;	no effect	N/A	N/A	N/A	N/A		Yes	N/A		Pancreatic	Opium-related	peptide	μM	μM	μM	moderate	2	No effect
					MIA PaCa-2	Human	Pancreatic	dynorphin A1-8	peptide	10-6	M	2,5,7	days	Annexin; Tunel	Apoptosis;	no effect	N/A	N/A	N/A	N/A		Yes	N/A		Pancreatic	Opium-related	peptide	μM	μM	μM	long	3	No effect
					MIA PaCa-2	Human	Pancreatic	b-endorphin	peptide	10-6	M	2,5,7	days	Annexin; Tunel	Apoptosis;	no effect	N/A	N/A	N/A	N/A		Yes	N/A		Pancreatic	Opium-related	peptide	μM	μM	μM	short	1	No effect
					MIA PaCa-2	Human	Pancreatic	b-endorphin	peptide	10-6	M	2,5,7	days	Annexin; Tunel	Apoptosis;	no effect	N/A	N/A	N/A	N/A		Yes	N/A		Pancreatic	Opium-related	peptide	μM	μM	μM	moderate	2	No effect
					MIA PaCa-2	Human	Pancreatic	b-endorphin	peptide	10-6	M	2,5,7	days	Annexin; Tunel	Apoptosis;	no effect	N/A	N/A	N/A	N/A		Yes	N/A		Pancreatic	Opium-related	peptide	μM	μM	μM	long	3	No effect
					MIA PaCa-2	Human	Pancreatic	endomorphin-1	peptide	10-6	M	2,5,7	days	Annexin; Tunel	Apoptosis;	no effect	N/A	N/A	N/A	N/A		Yes	N/A		Pancreatic	Opium-related	peptide	μM	μM	μM	short	1	No effect
					MIA PaCa-2	Human	Pancreatic	endomorphin-1	peptide	10-6	M	2,5,7	days	Annexin; Tunel	Apoptosis;	no effect	N/A	N/A	N/A	N/A		Yes	N/A		Pancreatic	Opium-related	peptide	μM	μM	μM	moderate	2	No effect
					MIA PaCa-2	Human	Pancreatic	endomorphin-1	peptide	10-6	M	2,5,7	days	Annexin; Tunel	Apoptosis;	no effect	N/A	N/A	N/A	N/A		Yes	N/A		Pancreatic	Opium-related	peptide	μM	μM	μM	long	3	No effect
					MIA PaCa-2	Human	Pancreatic	endomorphin-2	peptide	10-6	M	2,5,7	days	Annexin; Tunel	Apoptosis;	no effect	N/A	N/A	N/A	N/A		Yes	N/A		Pancreatic	Opium-related	peptide	μM	μM	μM	short	1	No effect
					MIA PaCa-2	Human	Pancreatic	endomorphin-2	peptide	10-6	M	2,5,7	days	Annexin; Tunel	Apoptosis;	no effect	N/A	N/A	N/A	N/A		Yes	N/A		Pancreatic	Opium-related	peptide	μM	μM	μM	moderate	2	No effect
					MIA PaCa-2	Human	Pancreatic	endomorphin-2	peptide	10-6	M	2,5,7	days	Annexin; Tunel	Apoptosis;	no effect	N/A	N/A	N/A	N/A		Yes	N/A		Pancreatic	Opium-related	peptide	μM	μM	μM	long	3	No effect
					MIA PaCa-2	Human	Pancreatic	leucine enkephalin	peptide	10-6	M	2,5,7	days	Annexin; Tunel	Apoptosis;	no effect	N/A	N/A	N/A	N/A		Yes	N/A		Pancreatic	Opium-related	peptide	μM	μM	μM	short	4	No effect
					MIA PaCa-2	Human	Pancreatic	leucine enkephalin	peptide	10-6	M	2,5,7	days	Annexin; Tunel	Apoptosis;	no effect	N/A	N/A	N/A	N/A		Yes	N/A		Pancreatic	Opium-related	peptide	μM	μM	μM	moderate	5	No effect
					MIA PaCa-2	Human	Pancreatic	leucine enkephalin	peptide	10-6	M	2,5,7	days	Annexin; Tunel	Apoptosis;	no effect	N/A	N/A	N/A	N/A		Yes	N/A		Pancreatic	Opium-related	peptide	μM	μM	μM	long	6	No effect
					MIA PaCa-2	Human	Pancreatic	DPDPE	peptide	10-6	M	2,5,7	days	Annexin; Tunel	Apoptosis;	no effect	N/A	N/A	N/A	N/A		Yes	N/A		Pancreatic	Opium-related	peptide	μM	μM	μM	short	7	No effect
					MIA PaCa-2	Human	Pancreatic	DPDPE	peptide	10-6	M	2,5,7	days	Annexin; Tunel	Apoptosis;	no effect	N/A	N/A	N/A	N/A		Yes	N/A		Pancreatic	Opium-related	peptide	μM	μM	μM	moderate	8	No effect
					MIA PaCa-2	Human	Pancreatic	DPDPE	peptide	10-6	M	2,5,7	days	Annexin; Tunel	Apoptosis;	no effect	N/A	N/A	N/A	N/A		Yes	N/A		Pancreatic	Opium-related	peptide	μM	μM	μM	long	9	No effect
					MIA PaCa-2	Human	Pancreatic	U69,593	agonist	10-6	M	2,5,7	days	Annexin; Tunel	Apoptosis;	no effect	N/A	N/A	N/A	N/A		Yes	N/A		Pancreatic	Opium-related	agonist	μM	μM	μM	short	1	No effect
					MIA PaCa-2	Human	Pancreatic	U69,593	agonist	10-6	M	2,5,7	days	Annexin; Tunel	Apoptosis;	no effect	N/A	N/A	N/A	N/A		Yes	N/A		Pancreatic	Opium-related	agonist	μM	μM	μM	moderate	2	No effect
					MIA PaCa-2	Human	Pancreatic	U69,593	agonist	10-6	M	2,5,7	days	Annexin; Tunel	Apoptosis;	no effect	N/A	N/A	N/A	N/A		Yes	N/A		Pancreatic	Opium-related	agonist	μM	μM	μM	long	3	No effect
					MIA PaCa-2	Human	Pancreatic	Methadone	agonist	10-6	M	2,5,7	days	Annexin; Tunel	Apoptosis;	no effect	N/A	N/A	N/A	N/A		Yes	N/A		Pancreatic	Opium-related	agonist	μM	μM	μM	short	4	No effect
					MIA PaCa-2	Human	Pancreatic	Methadone	agonist	10-6	M	2,5,7	days	Annexin; Tunel	Apoptosis;	no effect	N/A	N/A	N/A	N/A		Yes	N/A		Pancreatic	Opium-related	agonist	μM	μM	μM	moderate	5	No effect
					MIA PaCa-2	Human	Pancreatic	Methadone	agonist	10-6	M	2,5,7	days	Annexin; Tunel	Apoptosis;	no effect	N/A	N/A	N/A	N/A		Yes	N/A		Pancreatic	Opium-related	agonist	μM	μM	μM	long	6	No effect
					HT-29	Human	Colon	Naltrexone	antagonist	10-6	M	2,5,7	days	Annexin; Tunel	Apoptosis;	no effect	N/A	N/A	N/A	N/A		Yes	N/A		Colon	Non-opium related	antagonist	μM	μM	μM	short	1	No effect
					HT-29	Human	Colon	Naltrexone	antagonist	10-6	M	2,5,7	days	Annexin; Tunel	Apoptosis;	no effect	N/A	N/A	N/A	N/A		Yes	N/A		Colon	Non-opium related	antagonist	μM	μM	μM	moderate	1	No effect
					HT-29	Human	Colon	Naltrexone	antagonist	10-6	M	2,5,7	days	Annexin; Tunel	Apoptosis;	no effect	N/A	N/A	N/A	N/A		Yes	N/A		Colon	Non-opium related	antagonist	μM	μM	μM	long	1	No effect
					HT-29	Human	Colon	Methionine enkephalin	peptide	10-6	M	2,5,7	days	Annexin; Tunel	Apoptosis;	no effect	N/A	N/A	N/A	N/A		Yes	N/A		Colon	Non-opium related	peptide	μM	μM	μM	short	1	No effect
					HT-29	Human	Colon	Methionine enkephalin	peptide	10-6	M	2,5,7	days	Annexin; Tunel	Apoptosis;	no effect	N/A	N/A	N/A	N/A		Yes	N/A		Colon	Non-opium related	peptide	μM	μM	μM	moderate	2	No effect
					HT-29	Human	Colon	Methionine enkephalin	peptide	10-6	M	2,5,7	days	Annexin; Tunel	Apoptosis;	no effect	N/A	N/A	N/A	N/A		Yes	N/A		Colon	Non-opium related	peptide	μM	μM	μM	long	3	No effect
					HT-29	Human	Colon	dynorphin A1-8	peptide	10-6	M	2,5,7	days	Annexin; Tunel	Apoptosis;	no effect	N/A	N/A	N/A	N/A		Yes	N/A		Colon	Non-opium related	peptide	μM	μM	μM	short	4	No effect
					HT-29	Human	Colon	dynorphin A1-8	peptide	10-6	M	2,5,7	days	Annexin; Tunel	Apoptosis;	no effect	N/A	N/A	N/A	N/A		Yes	N/A		Colon	Non-opium related	peptide	μM	μM	μM	moderate	5	No effect
					HT-29	Human	Colon	dynorphin A1-8	peptide	10-6	M	2,5,7	days	Annexin; Tunel	Apoptosis;	no effect	N/A	N/A	N/A	N/A		Yes	N/A		Colon	Non-opium related	peptide	μM	μM	μM	long	6	No effect
					HT-29	Human	Colon	b-endorphin	peptide	10-6	M	2,5,7	days	Annexin; Tunel	Apoptosis;	no effect	N/A	N/A	N/A	N/A		Yes	N/A		Colon	Non-opium related	peptide	μM	μM	μM	short	7	No effect
					HT-29	Human	Colon	b-endorphin	peptide	10-6	M	2,5,7	days	Annexin; Tunel	Apoptosis;	no effect	N/A	N/A	N/A	N/A		Yes	N/A		Colon	Non-opium related	peptide	μM	μM	μM	moderate	8	No effect
					HT-29	Human	Colon	b-endorphin	peptide	10-6	M	2,5,7	days	Annexin; Tunel	Apoptosis;	no effect	N/A	N/A	N/A	N/A		Yes	N/A		Colon	Non-opium related	peptide	μM	μM	μM	long	9	No effect
					HT-29	Human	Colon	endomorphin-1	peptide	10-6	M	2,5,7	days	Annexin; Tunel	Apoptosis;	no effect	N/A	N/A	N/A	N/A		Yes	N/A		Colon	Non-opium related	peptide	μM	μM	μM	short	10	No effect
					HT-29	Human	Colon	endomorphin-1	peptide	10-6	M	2,5,7	days	Annexin; Tunel	Apoptosis;	no effect	N/A	N/A	N/A	N/A		Yes	N/A		Colon	Non-opium related	peptide	μM	μM	μM	moderate	11	No effect
					HT-29	Human	Colon	endomorphin-1	peptide	10-6	M	2,5,7	days	Annexin; Tunel	Apoptosis;	no effect	N/A	N/A	N/A	N/A		Yes	N/A		Colon	Non-opium related	peptide	μM	μM	μM	long	12	No effect
					HT-29	Human	Colon	endomorphin-2	peptide	10-6	M	2,5,7	days	Annexin; Tunel	Apoptosis;	no effect	N/A	N/A	N/A	N/A		Yes	N/A		Colon	Non-opium related	peptide	μM	μM	μM	short	13	No effect
					HT-29	Human	Colon	endomorphin-2	peptide	10-6	M	2,5,7	days	Annexin; Tunel	Apoptosis;	no effect	N/A	N/A	N/A	N/A		Yes	N/A		Colon	Non-opium related	peptide	μM	μM	μM	moderate	14	No effect
					HT-29	Human	Colon	endomorphin-2	peptide	10-6	M	2,5,7	days	Annexin; Tunel	Apoptosis;	no effect	N/A	N/A	N/A	N/A		Yes	N/A		Colon	Non-opium related	peptide	μM	μM	μM	long	15	No effect
					HT-29	Human	Colon	leucine enkephalin	peptide	10-6	M	2,5,7	days	Annexin; Tunel	Apoptosis;	no effect	N/A	N/A	N/A	N/A		Yes	N/A		Colon	Non-opium related	peptide	μM	μM	μM	short	16	No effect
					HT-29	Human	Colon	leucine enkephalin	peptide	10-6	M	2,5,7	days	Annexin; Tunel	Apoptosis;	no effect	N/A	N/A	N/A	N/A		Yes	N/A		Colon	Non-opium related	peptide	μM	μM	μM	moderate	17	No effect
					HT-29	Human	Colon	leucine enkephalin	peptide	10-6	M	2,5,7	days	Annexin; Tunel	Apoptosis;	no effect	N/A	N/A	N/A	N/A		Yes	N/A		Colon	Non-opium related	peptide	μM	μM	μM	long	18	No effect
					HT-29	Human	Colon	DPDPE	peptide	10-6	M	2,5,7	days	Annexin; Tunel	Apoptosis;	no effect	N/A	N/A	N/A	N/A		Yes	N/A		Colon	Non-opium related	peptide	μM	μM	μM	short	19	No effect
					HT-29	Human	Colon	DPDPE	peptide	10-6	M	2,5,7	days	Annexin; Tunel	Apoptosis;	no effect	N/A	N/A	N/A	N/A		Yes	N/A		Colon	Non-opium related	peptide	μM	μM	μM	moderate	20	No effect
					HT-29	Human	Colon	DPDPE	peptide	10-6	M	2,5,7	days	Annexin; Tunel	Apoptosis;	no effect	N/A	N/A	N/A	N/A		Yes	N/A		Colon	Non-opium related	peptide	μM	μM	μM	long	21	No effect
					HT-29	Human	Colon	U69,593	agonist	10-6	M	2,5,7	days	Annexin; Tunel	Apoptosis;	no effect	N/A	N/A	N/A	N/A		Yes	N/A		Colon	Non-opium related	agonist	μM	μM	μM	short	1	No effect
					HT-29	Human	Colon	U69,593	agonist	10-6	M	2,5,7	days	Annexin; Tunel	Apoptosis;	no effect	N/A	N/A	N/A	N/A		Yes	N/A		Colon	Non-opium related	agonist	μM	μM	μM	moderate	2	No effect
					HT-29	Human	Colon	U69,593	agonist	10-6	M	2,5,7	days	Annexin; Tunel	Apoptosis;	no effect	N/A	N/A	N/A	N/A		Yes	N/A		Colon	Non-opium related	agonist	μM	μM	μM	long	3	No effect
					HT-29	Human	Colon	Methadone	agonist	10-6	M	2,5,7	days	Annexin; Tunel	Apoptosis;	no effect	N/A	N/A	N/A	N/A		Yes	N/A		Colon	Non-opium related	agonist	μM	μM	μM	short	4	No effect
					HT-29	Human	Colon	Methadone	agonist	10-6	M	2,5,7	days	Annexin; Tunel	Apoptosis;	no effect	N/A	N/A	N/A	N/A		Yes	N/A		Colon	Non-opium related	agonist	μM	μM	μM	moderate	5	No effect
					HT-29	Human	Colon	Methadone	agonist	10-6	M	2,5,7	days	Annexin; Tunel	Apoptosis;	no effect	N/A	N/A	N/A	N/A		Yes	N/A		Colon	Non-opium related	agonist	μM	μM	μM	long	6	No effect
					CAL-27	Human	Oral	Naltrexone	antagonist	10-6	M	2,5,7	days	Annexin; Tunel	Apoptosis;	no effect	N/A	N/A	N/A	N/A		Yes	N/A		Oral	Non-opium related	antagonist	μM	μM	μM	short	1	No effect
					CAL-27	Human	Oral	Naltrexone	antagonist	10-6	M	2,5,7	days	Annexin; Tunel	Apoptosis;	no effect	N/A	N/A	N/A	N/A		Yes	N/A		Oral	Non-opium related	antagonist	μM	μM	μM	moderate	1	No effect
					CAL-27	Human	Oral	Naltrexone	antagonist	10-6	M	2,5,7	days	Annexin; Tunel	Apoptosis;	no effect	N/A	N/A	N/A	N/A		Yes	N/A		Oral	Non-opium related	antagonist	μM	μM	μM	long	1	No effect
					CAL-27	Human	Oral	Methionine enkephalin	peptide	10-6	M	2,5,7	days	Annexin; Tunel	Apoptosis;	no effect	N/A	N/A	N/A	N/A		Yes	N/A		Oral	Non-opium related	peptide	μM	μM	μM	short	1	No effect
					CAL-27	Human	Oral	Methionine enkephalin	peptide	10-6	M	2,5,7	days	Annexin; Tunel	Apoptosis;	no effect	N/A	N/A	N/A	N/A		Yes	N/A		Oral	Non-opium related	peptide	μM	μM	μM	moderate	2	No effect
					CAL-27	Human	Oral	Methionine enkephalin	peptide	10-6	M	2,5,7	days	Annexin; Tunel	Apoptosis;	no effect	N/A	N/A	N/A	N/A		Yes	N/A		Oral	Non-opium related	peptide	μM	μM	μM	long	3	No effect
					CAL-27	Human	Oral	dynorphin A1-8	peptide	10-6	M	2,5,7	days	Annexin; Tunel	Apoptosis;	no effect	N/A	N/A	N/A	N/A		Yes	N/A		Oral	Non-opium related	peptide	μM	μM	μM	short	4	No effect
					CAL-27	Human	Oral	dynorphin A1-8	peptide	10-6	M	2,5,7	days	Annexin; Tunel	Apoptosis;	no effect	N/A	N/A	N/A	N/A		Yes	N/A		Oral	Non-opium related	peptide	μM	μM	μM	moderate	5	No effect
					CAL-27	Human	Oral	dynorphin A1-8	peptide	10-6	M	2,5,7	days	Annexin; Tunel	Apoptosis;	no effect	N/A	N/A	N/A	N/A		Yes	N/A		Oral	Non-opium related	peptide	μM	μM	μM	long	6	No effect
					CAL-27	Human	Oral	b-endorphin	peptide	10-6	M	2,5,7	days	Annexin; Tunel	Apoptosis;	no effect	N/A	N/A	N/A	N/A		Yes	N/A		Oral	Non-opium related	peptide	μM	μM	μM	short	7	No effect
					CAL-27	Human	Oral	b-endorphin	peptide	10-6	M	2,5,7	days	Annexin; Tunel	Apoptosis;	no effect	N/A	N/A	N/A	N/A		Yes	N/A		Oral	Non-opium related	peptide	μM	μM	μM	moderate	8	No effect
					CAL-27	Human	Oral	b-endorphin	peptide	10-6	M	2,5,7	days	Annexin; Tunel	Apoptosis;	no effect	N/A	N/A	N/A	N/A		Yes	N/A		Oral	Non-opium related	peptide	μM	μM	μM	long	9	No effect
					CAL-27	Human	Oral	endomorphin-1	peptide	10-6	M	2,5,7	days	Annexin; Tunel	Apoptosis;	no effect	N/A	N/A	N/A	N/A		Yes	N/A		Oral	Non-opium related	peptide	μM	μM	μM	short	10	No effect
					CAL-27	Human	Oral	endomorphin-1	peptide	10-6	M	2,5,7	days	Annexin; Tunel	Apoptosis;	no effect	N/A	N/A	N/A	N/A		Yes	N/A		Oral	Non-opium related	peptide	μM	μM	μM	moderate	11	No effect
					CAL-27	Human	Oral	endomorphin-1	peptide	10-6	M	2,5,7	days	Annexin; Tunel	Apoptosis;	no effect	N/A	N/A	N/A	N/A		Yes	N/A		Oral	Non-opium related	peptide	μM	μM	μM	long	12	No effect
					CAL-27	Human	Oral	endomorphin-2	peptide	10-6	M	2,5,7	days	Annexin; Tunel	Apoptosis;	no effect	N/A	N/A	N/A	N/A		Yes	N/A		Oral	Non-opium related	peptide	μM	μM	μM	short	13	No effect
					CAL-27	Human	Oral	endomorphin-2	peptide	10-6	M	2,5,7	days	Annexin; Tunel	Apoptosis;	no effect	N/A	N/A	N/A	N/A		Yes	N/A		Oral	Non-opium related	peptide	μM	μM	μM	moderate	14	No effect
					CAL-27	Human	Oral	endomorphin-2	peptide	10-6	M	2,5,7	days	Annexin; Tunel	Apoptosis;	no effect	N/A	N/A	N/A	N/A		Yes	N/A		Oral	Non-opium related	peptide	μM	μM	μM	long	15	No effect
					CAL-27	Human	Oral	leucine enkephalin	peptide	10-6	M	2,5,7	days	Annexin; Tunel	Apoptosis;	no effect	N/A	N/A	N/A	N/A		Yes	N/A		Oral	Non-opium related	peptide	μM	μM	μM	short	16	No effect
					CAL-27	Human	Oral	leucine enkephalin	peptide	10-6	M	2,5,7	days	Annexin; Tunel	Apoptosis;	no effect	N/A	N/A	N/A	N/A		Yes	N/A		Oral	Non-opium related	peptide	μM	μM	μM	moderate	17	No effect
					CAL-27	Human	Oral	leucine enkephalin	peptide	10-6	M	2,5,7	days	Annexin; Tunel	Apoptosis;	no effect	N/A	N/A	N/A	N/A		Yes	N/A		Oral	Non-opium related	peptide	μM	μM	μM	long	18	No effect
					CAL-27	Human	Oral	DPDPE	peptide	10-6	M	2,5,7	days	Annexin; Tunel	Apoptosis;	no effect	N/A	N/A	N/A	N/A		Yes	N/A		Oral	Non-opium related	peptide	μM	μM	μM	short	19	No effect
					CAL-27	Human	Oral	DPDPE	peptide	10-6	M	2,5,7	days	Annexin; Tunel	Apoptosis;	no effect	N/A	N/A	N/A	N/A		Yes	N/A		Oral	Non-opium related	peptide	μM	μM	μM	moderate	20	No effect
					CAL-27	Human	Oral	DPDPE	peptide	10-6	M	2,5,7	days	Annexin; Tunel	Apoptosis;	no effect	N/A	N/A	N/A	N/A		Yes	N/A		Oral	Non-opium related	peptide	μM	μM	μM	long	21	No effect
					CAL-27	Human	Oral	U69,593	agonist	10-6	M	2,5,7	days	Annexin; Tunel	Apoptosis;	no effect	N/A	N/A	N/A	N/A		Yes	N/A		Oral	Non-opium related	agonist	μM	μM	μM	short	1	No effect
					CAL-27	Human	Oral	U69,593	agonist	10-6	M	2,5,7	days	Annexin; Tunel	Apoptosis;	no effect	N/A	N/A	N/A	N/A		Yes	N/A		Oral	Non-opium related	agonist	μM	μM	μM	moderate	2	No effect
					CAL-27	Human	Oral	U69,593	agonist	10-6	M	2,5,7	days	Annexin; Tunel	Apoptosis;	no effect	N/A	N/A	N/A	N/A		Yes	N/A		Oral	Non-opium related	agonist	μM	μM	μM	long	3	No effect
					CAL-27	Human	Oral	Methadone	agonist	10-6	M	2,5,7	days	Annexin; Tunel	Apoptosis;	no effect	N/A	N/A	N/A	N/A		Yes	N/A		Oral	Non-opium related	agonist	μM	μM	μM	short	1	No effect
					CAL-27	Human	Oral	Methadone	agonist	10-6	M	2,5,7	days	Annexin; Tunel	Apoptosis;	no effect	N/A	N/A	N/A	N/A		Yes	N/A		Oral	Non-opium related	agonist	μM	μM	μM	moderate	2	No effect
					CAL-27	Human	Oral	Methadone	agonist	10-6	M	2,5,7	days	Annexin; Tunel	Apoptosis;	no effect	N/A	N/A	N/A	N/A		Yes	N/A		Oral	Non-opium related	agonist	μM	μM	μM	long	3	No effect
					MIA PaCa-2	Human	Pancreatic	DAMGO	peptide	10-6	M	2,5,7	days	Annexin; Tunel	Apoptosis;	decreased*	N/A	N/A	N/A	N/A		Yes	Yes		Pancreatic	Opium-related	peptide	μM	μM	μM	short	1	Anti-cancer
					MIA PaCa-2	Human	Pancreatic	DAMGO	peptide	10-6	M	2,5,7	days	Annexin; Tunel	Apoptosis;	decreased*	N/A	N/A	N/A	N/A		Yes	Yes		Pancreatic	Opium-related	peptide	μM	μM	μM	moderate	1	Anti-cancer
					MIA PaCa-2	Human	Pancreatic	DAMGO	peptide	10-6	M	2,5,7	days	Annexin; Tunel	Apoptosis;	decreased*	N/A	N/A	N/A	N/A		Yes	Yes		Pancreatic	Opium-related	peptide	μM	μM	μM	long	1	Anti-cancer
					MIA PaCa-2	Human	Pancreatic	Morphine	agonist	10-6	M	2,5,7	days	Annexin; Tunel	Apoptosis;	decreased*	N/A	N/A	N/A	N/A		Yes	Yes		Pancreatic	Opium-related	agonist	μM	μM	μM	short	1	Anti-cancer
					MIA PaCa-2	Human	Pancreatic	Morphine	agonist	10-6	M	2,5,7	days	Annexin; Tunel	Apoptosis;	decreased*	N/A	N/A	N/A	N/A		Yes	Yes		Pancreatic	Opium-related	agonist	μM	μM	μM	moderate	2	Anti-cancer
					MIA PaCa-2	Human	Pancreatic	Morphine	agonist	10-6	M	2,5,7	days	Annexin; Tunel	Apoptosis;	decreased*	N/A	N/A	N/A	N/A		Yes	Yes		Pancreatic	Opium-related	agonist	μM	μM	μM	long	3	Anti-cancer
					MIA PaCa-2	Human	Pancreatic	Etorphine	agonist	10-6	M	2,5,7	days	Annexin; Tunel	Apoptosis;	decreased*	N/A	N/A	N/A	N/A		Yes	Yes		Pancreatic	Opium-related	agonist	μM	μM	μM	short	1	Anti-cancer
					MIA PaCa-2	Human	Pancreatic	Etorphine	agonist	10-6	M	2,5,7	days	Annexin; Tunel	Apoptosis;	decreased*	N/A	N/A	N/A	N/A		Yes	Yes		Pancreatic	Opium-related	agonist	μM	μM	μM	moderate	2	Anti-cancer
					MIA PaCa-2	Human	Pancreatic	Etorphine	agonist	10-6	M	2,5,7	days	Annexin; Tunel	Apoptosis;	decreased*	N/A	N/A	N/A	N/A		Yes	Yes		Pancreatic	Opium-related	agonist	μM	μM	μM	long	3	Anti-cancer
					HT-29	Human	Colon	DAMGO	peptide	10-6	M	2,5,7	days	Annexin; Tunel	Apoptosis;	decreased*	N/A	N/A	N/A	N/A		Yes	Yes		Colon	Non-opium related	peptide	μM	μM	μM	short	1	Anti-cancer
					HT-29	Human	Colon	DAMGO	peptide	10-6	M	2,5,7	days	Annexin; Tunel	Apoptosis;	decreased*	N/A	N/A	N/A	N/A		Yes	Yes		Colon	Non-opium related	peptide	μM	μM	μM	moderate	1	Anti-cancer
					HT-29	Human	Colon	DAMGO	peptide	10-6	M	2,5,7	days	Annexin; Tunel	Apoptosis;	decreased*	N/A	N/A	N/A	N/A		Yes	Yes		Colon	Non-opium related	peptide	μM	μM	μM	long	1	Anti-cancer
					HT-29	Human	Colon	Morphine	agonist	10-6	M	2,5,7	days	Annexin; Tunel	Apoptosis;	decreased*	N/A	N/A	N/A	N/A		Yes	Yes		Colon	Non-opium related	agonist	μM	μM	μM	short	1	Anti-cancer
					HT-29	Human	Colon	Morphine	agonist	10-6	M	2,5,7	days	Annexin; Tunel	Apoptosis;	decreased*	N/A	N/A	N/A	N/A		Yes	Yes		Colon	Non-opium related	agonist	μM	μM	μM	moderate	2	Anti-cancer
					HT-29	Human	Colon	Morphine	agonist	10-6	M	2,5,7	days	Annexin; Tunel	Apoptosis;	decreased*	N/A	N/A	N/A	N/A		Yes	Yes		Colon	Non-opium related	agonist	μM	μM	μM	long	3	Anti-cancer
					HT-29	Human	Colon	Etorphine	agonist	10-6	M	2,5,7	days	Annexin; Tunel	Apoptosis;	decreased*	N/A	N/A	N/A	N/A		Yes	Yes		Colon	Non-opium related	agonist	μM	μM	μM	short	1	Anti-cancer
					HT-29	Human	Colon	Etorphine	agonist	10-6	M	2,5,7	days	Annexin; Tunel	Apoptosis;	decreased*	N/A	N/A	N/A	N/A		Yes	Yes		Colon	Non-opium related	agonist	μM	μM	μM	moderate	2	Anti-cancer
					HT-29	Human	Colon	Etorphine	agonist	10-6	M	2,5,7	days	Annexin; Tunel	Apoptosis;	decreased*	N/A	N/A	N/A	N/A		Yes	Yes		Colon	Non-opium related	agonist	μM	μM	μM	long	3	Anti-cancer
					CAL-27	Human	Oral	DAMGO	peptide	10-6	M	2,5,7	days	Annexin; Tunel	Apoptosis;	decreased*	N/A	N/A	N/A	N/A		Yes	Yes		Oral	Non-opium related	peptide	μM	μM	μM	short	1	Anti-cancer
					CAL-27	Human	Oral	DAMGO	peptide	10-6	M	2,5,7	days	Annexin; Tunel	Apoptosis;	decreased*	N/A	N/A	N/A	N/A		Yes	Yes		Oral	Non-opium related	peptide	μM	μM	μM	moderate	1	Anti-cancer
					CAL-27	Human	Oral	DAMGO	peptide	10-6	M	2,5,7	days	Annexin; Tunel	Apoptosis;	decreased*	N/A	N/A	N/A	N/A		Yes	Yes		Oral	Non-opium related	peptide	μM	μM	μM	long	1	Anti-cancer
					CAL-27	Human	Oral	Morphine	agonist	10-6	M	2,5,7	days	Annexin; Tunel	Apoptosis;	decreased*	N/A	N/A	N/A	N/A		Yes	Yes		Oral	Non-opium related	agonist	μM	μM	μM	short	1	Anti-cancer
					CAL-27	Human	Oral	Morphine	agonist	10-6	M	2,5,7	days	Annexin; Tunel	Apoptosis;	decreased*	N/A	N/A	N/A	N/A		Yes	Yes		Oral	Non-opium related	agonist	μM	μM	μM	moderate	2	Anti-cancer
					CAL-27	Human	Oral	Morphine	agonist	10-6	M	2,5,7	days	Annexin; Tunel	Apoptosis;	decreased*	N/A	N/A	N/A	N/A		Yes	Yes		Oral	Non-opium related	agonist	μM	μM	μM	long	3	Anti-cancer
					CAL-27	Human	Oral	Etorphine	agonist	10-6	M	2,5,7	days	Annexin; Tunel	Apoptosis;	decreased*	N/A	N/A	N/A	N/A		Yes	Yes		Oral	Non-opium related	agonist	μM	μM	μM	short	4	Anti-cancer
					CAL-27	Human	Oral	Etorphine	agonist	10-6	M	2,5,7	days	Annexin; Tunel	Apoptosis;	decreased*	N/A	N/A	N/A	N/A		Yes	Yes		Oral	Non-opium related	agonist	μM	μM	μM	moderate	5	Anti-cancer
					CAL-27	Human	Oral	Etorphine	agonist	10-6	M	2,5,7	days	Annexin; Tunel	Apoptosis;	decreased*	N/A	N/A	N/A	N/A		Yes	Yes		Oral	Non-opium related	agonist	μM	μM	μM	long	6	Anti-cancer
137	Tripolt S, Neubauer HA, Knab VM, Elmer DP, Aberger F, Moriggl R, Fux DA. Opioids drive breast cancer metastasis through the δ-opioid receptor and oncogenic STAT3. Neoplasia. 2021 Feb;23(2):270-279. doi: 10.1016/j.neo.2020.12.011. Epub 2021 Jan 16. pMID: 33465556; pMCID: pMC7815495.	Opioids drive breast cancer metastasis through the δ-opioid receptor and oncogenic STAT3	Sabrina Tripolt; Heidi A. Neubauer; Vanessa M. Knab; Dominik P. Elmer; Fritz Aberger; Richard Moriggl; Daniela A. Fux	2021	MDA-MB-231	Human	Breast	[D-Ala 2 ,D-Leu 5 ]-Enkephalin	peptide	1,	μM	16 – 24	hours	Transwell; Scratch; FACS	Migration; Proliferation	no effect	increased*	N/A	N/A	N/A		Yes	Yes		Breast	Non-opium related	peptide	μM	μM	μM	short	1	Pro-cancer
					MCF7	Human	Breast	[D-Ala 2 ,D-Leu 5 ]-Enkephalin	peptide	1,	μM	16 – 24	hours	Transwell; Scratch; FACS	Migration; Proliferation	no effect	increased*	N/A	N/A	N/A		Yes	Yes		Breast	Non-opium related	peptide	μM	μM	μM	short	1	Pro-cancer
					T47D	Human	Breast	[D-Ala 2 ,D-Leu 5 ]-Enkephalin	peptide	1,	μM	16 – 24	hours	Transwell; Scratch; FACS	Migration; Proliferation	no effect	increased*	N/A	N/A	N/A		Yes	Yes		Breast	Non-opium related	peptide	μM	μM	μM	short	1	Pro-cancer
138	Maneckjee R, Minna JD. Opioids induce while nicotine suppresses apoptosis in human lung cancer cells. Cell Growth Differ. 1994 Oct;5(10):1033-40. pMID: 7848904.	Opioids induce while nicotine suppresses apoptosis in human lung cancer cells	Rhoda Maneckjee and John D. Minna	1994	NCI-N417	Human	Lung	Morphine	agonist	1,	μM	2,	hours	DNA Fragmentation	Apoptosis;	decreased	N/A	N/A	N/A	N/A		Yes	Yes		Lung	Opium-related	agonist	μM	μM	μM	short	1	Anti-cancer
					NCI-N417	Human	Lung	Methadone	agonist	1,	μM	2,	hours	DNA Fragmentation	Apoptosis;	decreased	N/A	N/A	N/A	N/A		Yes	Yes		Lung	Opium-related	agonist	μM	μM	μM	short	1	Anti-cancer
					NCI-N417	Human	Lung	Naloxone	antagonist	1,	μM	2,	hours	DNA Fragmentation	Apoptosis;	decreased	N/A	N/A	N/A	N/A		Yes	Yes		Lung	Opium-related	agonist	μM	μM	μM	short	1	Anti-cancer
					NCI-N417	Human	Lung	DAGO	peptide	1,	μM	2,	hours	DNA Fragmentation	Apoptosis;	decreased	N/A	N/A	N/A	N/A		Yes	Yes		Lung	Opium-related	peptide	μM	μM	μM	short	1	Anti-cancer
					NCI-N417	Human	Lung	DPDPE	peptide	1,	μM	2,	hours	DNA Fragmentation	Apoptosis;	decreased	N/A	N/A	N/A	N/A		Yes	Yes		Lung	Opium-related	peptide	μM	μM	μM	short	1	Anti-cancer
					NCI-N417	Human	Lung	U50,488H	agonist	1,	μM	2,	hours	DNA Fragmentation	Apoptosis;	decreased	N/A	N/A	N/A	N/A		Yes	Yes		Lung	Opium-related	agonist	μM	μM	μM	short	1	Anti-cancer
139	Lennon FE, Mirzapoiazova T, Mambetsariev B, Salgia R, Moss J, Singleton PA. Overexpression of the μ-opioid receptor in human non-small cell lung cancer promotes Akt and mTOR activation, tumor growth, and metastasis. Anesthesiology. 2012 Apr;116(4):857-67. doi: 10.1097/ALN.0b013e31824babe2. pMID: 22343475.	Overexpression of the μ-opioid receptor in human non-small cell lung cancer promotes Akt and mTOR activation, tumor growth, and metastasis	Frances E. Lennon, Tamara Mirzapoiazova, Bolot Mambetsariev, Ravi Salgia, Jonathan Moss, Patrick A. Singleton	2012	H358	Human	Lung	Methylnaltrexone	antagonist	100,	nM	18,72,	hours	MTS; Transwell;	Proliferation; Migration; Invasion	decreased*	decreased*	N/A	Yes	N/A		Yes	Yes		Lung	Opium-related	antagonist	nM	nM	nM	short	1	Anti-cancer
140	Hu N, Yu T, Chen J, Zheng S, Yan H, Duan J. Oxycodone stimulates normal and malignant hematopoietic progenitors via opioid-receptor-independent-β-catenin activation. Biochem Biophys Res Commun. 2020 Dec 17;533(4):1457-1463. doi: 10.1016/j.bbrc.2020.10.031. Epub 2020 Oct 23. pMID: 33268026.	Oxycodone stimulates normal and malignant hematopoietic progenitors via opioid-receptor-independent-β-catenin activation	Nianchun Hu, Ting Yu, Jingli Chen, Shirong Zheng, Hong Yan, Ji’an Duan	2020	AML CD34+	Human	Blood	Oxycodone	agonist	0.05,0.1,0.2	mM	10,	days	Colony Formation; Annexin	Clonogenicity; Apoptosis	no effect	N/A	increased*	N/A	N/A		Yes	Yes		Blood	Non-opium related	agonist	mM	mM	mM	N/A	1	Pro-cancer
141	Kampa M, Loukas S, Tsapis A, Castanas E. Receptorphin: a conserved peptide derived from the sequence of the opioid receptor, with opioid displacement activity and potent antiproliferative actions in tumor cells. BMC Pharmacol. 2001;1:9. doi: 10.1186/1471-2210-1-9. Epub 2001 Nov 27. pMID: 11737867; pMCID: pMC60649.	Receptorphin: a conserved peptide derived from the sequence of the opioid receptor, with opioid displacement activity and potent antiproliferative actions in tumor cells	Marilena Kampa, Spyros Loukas, Andreas Tsapis and Elias Castanas	2001	MCF7	Human	Breast	Receptorphin	peptide	10-12 to 10^-6	M	4,	days	Tetrazolium Salt	Proliferation; Viability	decreased	N/A	N/A	Yes	N/A		N/A	N/A		Breast	Non-opium related	peptide	pM; μM	pM	combination	moderate	1	Anti-cancer
					MCF7	Human	Breast	Receptorphin	peptide	10-12 to 10^-6	M	4,	days	Tetrazolium Salt	Proliferation; Viability	decreased	N/A	N/A	Yes	N/A		N/A	N/A		Breast	Non-opium related	peptide	pM; μM	nM	combination	moderate	1	Anti-cancer
					MCF7	Human	Breast	Receptorphin	peptide	10-12 to 10^-6	M	4,	days	Tetrazolium Salt	Proliferation; Viability	decreased	N/A	N/A	Yes	N/A		N/A	N/A		Breast	Non-opium related	peptide	pM; μM	μM	combination	moderate	1	Anti-cancer
					T47D	Human	Breast	Receptorphin	peptide	10-12 to 10^-6	M	4,	days	Tetrazolium Salt	Proliferation; Viability	decreased	N/A	N/A	Yes	N/A		N/A	N/A		Breast	Non-opium related	peptide	pM; μM	pM	combination	moderate	1	Anti-cancer
					T47D	Human	Breast	Receptorphin	peptide	10-12 to 10^-6	M	4,	days	Tetrazolium Salt	Proliferation; Viability	decreased	N/A	N/A	Yes	N/A		N/A	N/A		Breast	Non-opium related	peptide	pM; μM	nM	combination	moderate	1	Anti-cancer
					T47D	Human	Breast	Receptorphin	peptide	10-12 to 10^-6	M	4,	days	Tetrazolium Salt	Proliferation; Viability	decreased	N/A	N/A	Yes	N/A		N/A	N/A		Breast	Non-opium related	peptide	pM; μM	μM	combination	moderate	1	Anti-cancer
					LNCaP	Human	Prostate	Receptorphin	peptide	10-12 to 10^-6	M	4,	days	Tetrazolium Salt	Proliferation; Viability				Yes	N/A		N/A	N/A		Breast	Non-opium related	peptide	pM; μM	pM	combination	moderate	1	Anti-cancer
					LNCaP	Human	Prostate	Receptorphin	peptide	10-12 to 10^-6	M	4,	days	Tetrazolium Salt	Proliferation; Viability				Yes	N/A		N/A	N/A		Breast	Non-opium related	peptide	pM; μM	nM	combination	moderate	1	Anti-cancer
					LNCaP	Human	Prostate	Receptorphin	peptide	10-12 to 10^-6	M	4,	days	Tetrazolium Salt	Proliferation; Viability				Yes	N/A		N/A	N/A		Breast	Non-opium related	peptide	pM; μM	μM	combination	moderate	1	Anti-cancer
					DU145	Human	Prostate	Receptorphin	peptide	10-12 to 10^-6	M	4,	days	Tetrazolium Salt	Proliferation; Viability	decreased	N/A	N/A	Yes	N/A		N/A	N/A		Prostate	Non-opium related	peptide	pM; μM	pM	combination	moderate	1	Anti-cancer
					DU145	Human	Prostate	Receptorphin	peptide	10-12 to 10^-6	M	4,	days	Tetrazolium Salt	Proliferation; Viability	decreased	N/A	N/A	Yes	N/A		N/A	N/A		Prostate	Non-opium related	peptide	pM; μM	nM	combination	moderate	1	Anti-cancer
					DU145	Human	Prostate	Receptorphin	peptide	10-12 to 10^-6	M	4,	days	Tetrazolium Salt	Proliferation; Viability	decreased	N/A	N/A	Yes	N/A		N/A	N/A		Prostate	Non-opium related	peptide	pM; μM	μM	combination	moderate	1	Anti-cancer
					PC-3	Human	Prostate	Receptorphin	peptide	10-12 to 10^-6	M	4,	days	Tetrazolium Salt	Proliferation; Viability	decreased	N/A	N/A	Yes	N/A		N/A	N/A		Prostate	Non-opium related	peptide	pM; μM	pM	combination	moderate	1	Anti-cancer
					PC-3	Human	Prostate	Receptorphin	peptide	10-12 to 10^-6	M	4,	days	Tetrazolium Salt	Proliferation; Viability	decreased	N/A	N/A	Yes	N/A		N/A	N/A		Prostate	Non-opium related	peptide	pM; μM	nM	combination	moderate	1	Anti-cancer
					PC-3	Human	Prostate	Receptorphin	peptide	10-12 to 10^-6	M	4,	days	Tetrazolium Salt	Proliferation; Viability	decreased	N/A	N/A	Yes	N/A		N/A	N/A		Prostate	Non-opium related	peptide	pM; μM	μM	combination	moderate	1	Anti-cancer
142	Law PY, Bergsbaken C. Properties of delta opioid receptor in neuroblastoma NS20Y: receptor activation and neuroblastoma proliferation. J Pharmacol Exp Ther. 1995 Jan;272(1):322-32. pMID: 7815347.	Properties of delta opioid receptor in neuroblastoma NS20Y: receptor activation and neuroblastoma proliferation	P. Y. LAW and CYNTHIA BERGSBAKEN	1995	NS20Y	Human	Adrenal gland	Naloxone	antagonist	0.01 – 1000	μM	24,	hours	[3H]thymidine incorporation; tetrazolium salt	Growth; Proliferation	decreased	N/A	N/A	Yes	N/A		N/A	N/A		Adrenal gland	Non-opium related	antagonist	μM	μM	μM	short	1	Anti-cancer
					NS20Y	Human	Adrenal gland	Methionine enkephalin	peptide	100,	nM	24,	hours	[3H]thymidine incorporation; tetrazolium salt	Growth; Proliferation	no effect	N/A	N/A	N/A	N/A		N/A	N/A		Adrenal gland	Non-opium related	peptide	nM	nM	nM	short	1	No effect
					NS20Y	Human	Adrenal gland	Naltriben	antagonist	0.01 – 1000	μM	24,	hours	[3H]thymidine incorporation; tetrazolium salt	Growth; Proliferation	decreased	N/A	N/A	Yes	N/A		N/A	N/A		Adrenal gland	Non-opium related	antagonist	μM	μM	μM	short	1	Anti-cancer
					NG108-15	Murine	Adrenal gland	Naloxone	antagonist	100,	μM	24,	hours	[3H]thymidine incorporation; tetrazolium salt	Growth; Proliferation	no effect	N/A	N/A	N/A	N/A		N/A	N/A		Adrenal gland	Non-opium related	antagonist	μM	μM	μM	short	1	No effect
					NG108-15	Murine	Adrenal gland	Methionine enkephalin	peptide	100,	nM	24,	hours	[3H]thymidine incorporation; tetrazolium salt	Growth; Proliferation	no effect	N/A	N/A	N/A	N/A		N/A	N/A		Adrenal gland	Non-opium related	peptide	nM	nM	nM	short	1	No effect
					N1E115	Murine	Adrenal gland	Naloxone	antagonist	100,	μM	24,	hours	[3H]thymidine incorporation; tetrazolium salt	Growth; Proliferation	decreased	N/A	N/A	N/A	N/A		N/A	N/A		Adrenal gland	Non-opium related	antagonist	μM	μM	μM	short	1	Anti-cancer
					N1E115	Murine	Adrenal gland	Methionine enkephalin	peptide	100,	nM	24,	hours	[3H]thymidine incorporation; tetrazolium salt	Growth; Proliferation	no effect	N/A	N/A	N/A	N/A		N/A	N/A		Adrenal gland	Non-opium related	peptide	nM	nM	nM	short	1	No effect
					SHSY5Y	Human	Adrenal gland	Naloxone	antagonist	100,	μM	24,	hours	[3H]thymidine incorporation; tetrazolium salt	Growth; Proliferation	no effect	N/A	N/A	N/A	N/A		N/A	N/A		Adrenal gland	Non-opium related	antagonist	μM	μM	μM	short	1	No effect
					SHSY5Y	Human	Adrenal gland	Methionine enkephalin	peptide	100,	nM	24,	hours	[3H]thymidine incorporation; tetrazolium salt	Growth; Proliferation	no effect	N/A	N/A	N/A	N/A		N/A	N/A		Adrenal gland	Non-opium related	peptide	nM	nM	nM	short	1	No effect
143	Kampa M, Loukas S, Hatzoglou A, Martin P, Martin pM, Castanas E. Identification of a novel opioid peptide (Tyr-Val-Pro-Phe-Pro) derived from human alpha S1 casein (alpha S1-casomorphin, and alpha S1-casomorphin amide). Biochem J. 1996 Nov 1;319 ( Pt 3)(Pt 3):903-8. doi: 10.1042/bj3190903. pMID: 8920997; pMCID: pMC1217873.	Identification of a novel opioid peptide (Tyr-Val-Pro-Phe-Pro) derived from human α(S1) casein (α(S1)-casomorphin, and α(S1)-casomorphin amide)	Marilenna KAMPA, Spyros LOUKAS, Anastassia HATZOGLOU, Patrice MARTIN, Pierre-Marie MARTINs and Elias CASTANAS	1996	T47D	Human	Breast	αs1-casomorphin	peptide	10-12 to 10^-6	M	6,	days	Tetrazolium Salt	Proliferation	decreased	N/A	N/A	Yes	N/A		N/A	N/A		Breast	Non-opium related	peptide	pM; μM	pM	combination	moderate	1	Anti-cancer
					T47D	Human	Breast	αs1-casomorphin	peptide	10-12 to 10^-6	M	6,	days	Tetrazolium Salt	Proliferation	decreased	N/A	N/A	Yes	N/A		N/A	N/A		Breast	Non-opium related	peptide	pM; μM	nM	combination	moderate	2	Anti-cancer
					T47D	Human	Breast	αs1-casomorphin	peptide	10-12 to 10^-6	M	6,	days	Tetrazolium Salt	Proliferation	decreased	N/A	N/A	Yes	N/A		N/A	N/A		Breast	Non-opium related	peptide	pM; μM	μM	combination	moderate	3	Anti-cancer
					T47D	Human	Breast	αs1-casomorphin NH2	peptide	10-12 to 10^-6	M	6,	days	Tetrazolium Salt	Proliferation	decreased	N/A	N/A	Yes	N/A		N/A	N/A		Breast	Non-opium related	peptide	pM; μM	pM	combination	moderate	1	Anti-cancer
					T47D	Human	Breast	αs1-casomorphin NH2	peptide	10-12 to 10^-6	M	6,	days	Tetrazolium Salt	Proliferation	decreased	N/A	N/A	Yes	N/A		N/A	N/A		Breast	Non-opium related	peptide	pM; μM	nM	combination	moderate	2	Anti-cancer
					T47D	Human	Breast	αs1-casomorphin NH2	peptide	10-12 to 10^-6	M	6,	days	Tetrazolium Salt	Proliferation	decreased	N/A	N/A	Yes	N/A		N/A	N/A		Breast	Non-opium related	peptide	pM; μM	μM	combination	moderate	3	Anti-cancer
144	Moon TD. The effect of opiates upon prostatic carcinoma cell growth. Biochem Biophys Res Commun. 1988 Jun 16;153(2):722-7. doi: 10.1016/s0006-291x(88)81154-9. pMID: 2898243.	The effect of opiates upon prostatic carcinoma cell growth	Timothy D. Moon	1998	DU145	Human	Prostate	Dynorphin A 1–17	peptide	10-7 to 10^-17	M	72,	hours	Anova	Growth;	increased*	N/A	N/A	N/A	N/A		Yes	Yes		Prostate	Non-opium related	peptide	fM;nM	fM	combination	short	1	Complex
					DU145	Human	Prostate	Dynorphin A 1–17	peptide	10-7 to 10^-17	M	72,	hours	Anova	Growth;	increased*	N/A	N/A	N/A	N/A		Yes	Yes		Prostate	Non-opium related	peptide	fM;nM	pM	combination	short	1	Complex
					DU145	Human	Prostate	Dynorphin A 1–17	peptide	10-7 to 10^-17	M	72,	hours	Anova	Growth;	increased*	N/A	N/A	N/A	N/A		Yes	Yes		Prostate	Non-opium related	peptide	fM;nM	nM	combination	short	1	Complex
					DU145	Human	Prostate	Dynorphin 1–13	peptide	10-7 to 10^-17	M	72,	hours	Anova	Growth;	increased*	N/A	N/A	N/A	N/A		Yes	Yes		Prostate	Non-opium related	peptide	fM;nM	fM	combination	short	1	Complex
					DU145	Human	Prostate	Dynorphin 1–13	peptide	10-7 to 10^-17	M	72,	hours	Anova	Growth;	increased*	N/A	N/A	N/A	N/A		Yes	Yes		Prostate	Non-opium related	peptide	fM;nM	pM	combination	short	1	Complex
					DU145	Human	Prostate	Dynorphin 1–13	peptide	10-7 to 10^-17	M	72,	hours	Anova	Growth;	increased*	N/A	N/A	N/A	N/A		Yes	Yes		Prostate	Non-opium related	peptide	fM;nM	nM	combination	short	1	Complex
					DU145	Human	Prostate	Dynorphin 1–7	peptide	10-7 to 10^-17	M	72,	hours	Anova	Growth;	increased*	N/A	N/A	N/A	N/A		Yes	Yes		Prostate	Non-opium related	peptide	fM;nM	fM	combination	short	1	Complex
					DU145	Human	Prostate	Dynorphin 1–7	peptide	10-7 to 10^-17	M	72,	hours	Anova	Growth;	increased*	N/A	N/A	N/A	N/A		Yes	Yes		Prostate	Non-opium related	peptide	fM;nM	pM	combination	short	1	Complex
					DU145	Human	Prostate	Dynorphin 1–7	peptide	10-7 to 10^-17	M	72,	hours	Anova	Growth;	increased*	N/A	N/A	N/A	N/A		Yes	Yes		Prostate	Non-opium related	peptide	fM;nM	nM	combination	short	1	Complex
					DU145	Human	Prostate	Dynorphin 2–13	peptide	10-7 to 10^-17	M	72,	hours	Anova	Growth;	increased*	N/A	N/A	N/A	N/A		Yes	Yes		Prostate	Non-opium related	peptide	fM;nM	fM	combination	short	1	No effect
					DU145	Human	Prostate	Dynorphin 2–13	peptide	10-7 to 10^-17	M	72,	hours	Anova	Growth;	increased*	N/A	N/A	N/A	N/A		Yes	Yes		Prostate	Non-opium related	peptide	fM;nM	pM	combination	short	1	No effect
					DU145	Human	Prostate	Dynorphin 2–13	peptide	10-7 to 10^-17	M	72,	hours	Anova	Growth;	increased*	N/A	N/A	N/A	N/A		Yes	Yes		Prostate	Non-opium related	peptide	fM;nM	nM	combination	short	1	No effect
					DU145	Human	Prostate	Naloxone	antagonist	10-7 to 10^-17	M	72,	hours	Anova	Growth;	increased*	N/A	N/A	N/A	N/A		Yes	Yes		Prostate	Non-opium related	antagonist	fM;nM	nM	nM	short	1	Pro-cancer
					DU145	Human	Prostate	Morphine	agonist	10-7 to 10^-17	M	72,	hours	Anova	Growth;	no significant effect	N/A	N/A	N/A	N/A		Yes	Yes		Prostate	Non-opium related	agonist	fM;nM	fM	combination	short	1	No effect
					DU145	Human	Prostate	Morphine	agonist	10-7 to 10^-17	M	72,	hours	Anova	Growth;	no significant effect	N/A	N/A	N/A	N/A		Yes	Yes		Prostate	Non-opium related	agonist	fM;nM	pM	combination	short	1	No effect
					DU145	Human	Prostate	Morphine	agonist	10-7 to 10^-17	M	72,	hours	Anova	Growth;	no significant effect	N/A	N/A	N/A	N/A		Yes	Yes		Prostate	Non-opium related	agonist	fM;nM	nM	combination	short	1	No effect
					DU145	Human	Prostate	Leucine-enkephalin	peptide	10-7 to 10^-17	M	72,	hours	Anova	Growth;	no significant effect	N/A	N/A	N/A	N/A		Yes	Yes		Prostate	Non-opium related	peptide	fM;nM	fM	combination	short	1	No effect
					DU145	Human	Prostate	Leucine-enkephalin	peptide	10-7 to 10^-17	M	72,	hours	Anova	Growth;	no significant effect	N/A	N/A	N/A	N/A		Yes	Yes		Prostate	Non-opium related	peptide	fM;nM	pM	combination	short	2	No effect
					DU145	Human	Prostate	Leucine-enkephalin	peptide	10-7 to 10^-17	M	72,	hours	Anova	Growth;	no significant effect	N/A	N/A	N/A	N/A		Yes	Yes		Prostate	Non-opium related	peptide	fM;nM	nM	combination	short	3	No effect
					DU145	Human	Prostate	Beta-endorphin	peptide	10-7 to 10^-17	M	72,	hours	Anova	Growth;	no significant effect	N/A	N/A	N/A	N/A		Yes	Yes		Prostate	Non-opium related	peptide	fM;nM	fM	combination	short	1	No effect
					DU145	Human	Prostate	Beta-endorphin	peptide	10-7 to 10^-17	M	72,	hours	Anova	Growth;	no significant effect	N/A	N/A	N/A	N/A		Yes	Yes		Prostate	Non-opium related	peptide	fM;nM	pM	combination	short	2	No effect
					DU145	Human	Prostate	Beta-endorphin	peptide	10-7 to 10^-17	M	72,	hours	Anova	Growth;	no significant effect	N/A	N/A	N/A	N/A		Yes	Yes		Prostate	Non-opium related	peptide	fM;nM	nM	combination	short	3	No effect
145	Martin-Kleiner I. The effect of opioid agonists of delta-class DSLET, mu-class DAMGO, kappa-class U-69593 and an opioid antagonist, naloxone, on MTT activity of NALM-1 leukemic cells. Biomed Pharmacother. 2002 Nov;56(9):458-62. doi: 10.1016/s0753-3322(02)00288-3. pMID: 12481982.	The effect of opioid agonists of delta-class DSLET, mu-class DAMGO, kappa-class U-69593 and an opioid antagonist, naloxone, on MTT activity of NALM-1 leukemic cells	Martin-Kleiner	2002	NALM-1	Human	Blood	DSLET	peptide	10-11 to 10^-6	M	6,24,48,	hours	MTT; DNA Fragmentation	Proliferation; Apoptosis	decreased*	N/A	N/A	N/A	N/A		Yes	Yes		Blood	Non-opium related	peptide	pM; μM	μM	μM	short	1	Anti-cancer
					NALM-1	Human	Blood	DAMGO	peptide	10-11 to 10^-6	M	6,24,48,	hours	MTT; DNA Fragmentation	Proliferation; Apoptosis	decreased*	N/A	N/A	N/A	N/A		Yes	Yes		Blood	Non-opium related	peptide	pM; μM	nM	nM	short	1	Anti-cancer
					NALM-1	Human	Blood	U-69593	agonist	10-11 to 10^-6	M	6,24,48,	hours	MTT; DNA Fragmentation	Proliferation; Apoptosis	decreased*	N/A	N/A	N/A	N/A		Yes	Yes		Blood	Non-opium related	agonist	pM; μM	pM	pM	short	1	Anti-cancer
					NALM-1	Human	Blood	Naloxone	antagonist	10-11 to 10^-6	M	6,24,48,	hours	MTT;	Proliferation;	decreased*	N/A	N/A	N/A	N/A		Yes	Yes		Blood	Non-opium related	antagonist	pM; μM	nM	combination	short	1	Anti-cancer
					NALM-1	Human	Blood	Naloxone	antagonist	10-11 to 10^-6	M	6,24,48,	hours	MTT;	Proliferation;	decreased*	N/A	N/A	N/A	N/A		Yes	Yes		Blood	Non-opium related	antagonist	pM; μM	μM	combination	short	1	Anti-cancer
146	Bimonte S, Barbieri A, Cascella M, Rea D, Palma G, Del Vecchio V, Forte CA, Del Prato F, Arra C, Cuomo A. The effects of naloxone on human breast cancer progression: in vitro and in vivo studies on MDA.MB231 cells. Onco Targets Ther. 2018 Jan 3;11:185-191. doi: 10.2147/OTT.S145780. pMID: 29379300; pMCID: pMC5757202.	The effects of naloxone on human breast cancer progression: in vitro and in vivo studies on MDA.MB231 cells	Sabrina Bimonte, Antonio Barbieri, Marco Cascella, Domenica Rea, Giuseppe Palma, Vitale Del Vecchio, Cira Antonietta Forte, Francesco Del Prato, Claudio Arra, Arturo Cuomo	2018	MDA-MB-231	Human	Breast	Naloxone	antagonist	1,10,100	μM	24,48; 2,4,6	hours; days	Wound Healing; MTT; Flow Cytometry	Migration; Proliferation; Apoptosis	decreased*	decreased*	N/A	Yes	N/A		Yes	Yes		Breast	Non-opium related	antagonist	μM	μM	μM	short	1	Anti-cancer
					MDA-MB-231	Human	Breast	Naloxone	antagonist	1,10,100	μM	24,48; 2,4,6	hours; days	Wound Healing; MTT; Flow Cytometry	Migration; Proliferation; Apoptosis	decreased*	decreased*	N/A	Yes	N/A		Yes	Yes		Breast	Non-opium related	antagonist	μM	μM	μM	moderate	1	Anti-cancer
147	Gach K, Szemraj J, Fichna J, Piestrzeniewicz M, Delbro DS, Janecka A. The influence of opioids on urokinase plasminogen activator on protein and mRNA level in MCF7 breast cancer cell line. Chem Biol Drug Des. 2009 Oct;74(4):390-6. doi: 10.1111/j.1747-0285.2009.00875.x. Epub 2009 Aug 19. pMID: 19691469.	The influence of opioids on urokinase plasminogen activator on protein and mRNA level in MCF7 breast cancer cell line	Katarzyna Gach, Janusz Szemraj Jakub Fichna, Mariola Piestrzeniewicz, Dick S. Delbro and Anna Janecka	2009	MCF7	Human	Breast	Endomorphin-1	peptide	10-8 to 10^-4	M	2,3,5	days	Tetrazolium Salt	Proliferation	no effect	N/A	N/A	N/A	N/A		Yes	N/A		Breast	Non-opium related	peptide	nM; μM	nM	combination	short	1	No effect
					MCF7	Human	Breast	Endomorphin-1	peptide	10-8 to 10^-4	M	2,3,5	days	Tetrazolium Salt	Proliferation	no effect	N/A	N/A	N/A	N/A		Yes	N/A		Breast	Non-opium related	peptide	nM; μM	nM	combination	moderate	2	No effect
					MCF7	Human	Breast	Endomorphin-1	peptide	10-8 to 10^-4	M	2,3,5	days	Tetrazolium Salt	Proliferation	no effect	N/A	N/A	N/A	N/A		Yes	N/A		Breast	Non-opium related	peptide	nM; μM	μM	combination	short	2	No effect
					MCF7	Human	Breast	Endomorphin-1	peptide	10-8 to 10^-4	M	2,3,5	days	Tetrazolium Salt	Proliferation	no effect	N/A	N/A	N/A	N/A		Yes	N/A		Breast	Non-opium related	peptide	nM; μM	μM	combination	moderate	3	No effect
					MCF7	Human	Breast	Endomorphin-2	peptide	10-8 to 10^-4	M	2,3,5	days	Tetrazolium Salt	Proliferation	no effect	N/A	N/A	N/A	N/A		Yes	N/A		Breast	Non-opium related	peptide	nM; μM	nM	combination	short	1	No effect
					MCF7	Human	Breast	Endomorphin-2	peptide	10-8 to 10^-4	M	2,3,5	days	Tetrazolium Salt	Proliferation	no effect	N/A	N/A	N/A	N/A		Yes	N/A		Breast	Non-opium related	peptide	nM; μM	nM	combination	moderate	2	No effect
					MCF7	Human	Breast	Endomorphin-2	peptide	10-8 to 10^-4	M	2,3,5	days	Tetrazolium Salt	Proliferation	no effect	N/A	N/A	N/A	N/A		Yes	N/A		Breast	Non-opium related	peptide	nM; μM	μM	combination	short	2	No effect
					MCF7	Human	Breast	Endomorphin-2	peptide	10-8 to 10^-4	M	2,3,5	days	Tetrazolium Salt	Proliferation	no effect	N/A	N/A	N/A	N/A		Yes	N/A		Breast	Non-opium related	peptide	nM; μM	μM	combination	moderate	2	No effect
					MCF7	Human	Breast	Antanal-1	peptide (antagonist)	10-8 to 10^-4	M	2,3,5	days	Tetrazolium Salt	Proliferation	no effect	N/A	N/A	N/A	N/A		Yes	N/A		Breast	Non-opium related	peptide (antagonist)	nM; μM	nM	combination	short	1	No effect
					MCF7	Human	Breast	Antanal-1	peptide (antagonist)	10-8 to 10^-4	M	2,3,5	days	Tetrazolium Salt	Proliferation	no effect	N/A	N/A	N/A	N/A		Yes	N/A		Breast	Non-opium related	peptide (antagonist)	nM; μM	nM	combination	moderate	1	No effect
					MCF7	Human	Breast	Antanal-1	peptide (antagonist)	10-8 to 10^-4	M	2,3,5	days	Tetrazolium Salt	Proliferation	no effect	N/A	N/A	N/A	N/A		Yes	N/A		Breast	Non-opium related	peptide (antagonist)	nM; μM	μM	combination	short	1	No effect
					MCF7	Human	Breast	Antanal-1	peptide (antagonist)	10-8 to 10^-4	M	2,3,5	days	Tetrazolium Salt	Proliferation	no effect	N/A	N/A	N/A	N/A		Yes	N/A		Breast	Non-opium related	peptide (antagonist)	nM; μM	μM	combination	moderate	1	No effect
					MCF7	Human	Breast	Antanal-2	peptide (antagonist)	10-8 to 10^-4	M	2,3,5	days	Tetrazolium Salt	Proliferation	no effect	N/A	N/A	N/A	N/A		Yes	N/A		Breast	Non-opium related	peptide (antagonist)	nM; μM	nM	combination	short	1	No effect
					MCF7	Human	Breast	Antanal-2	peptide (antagonist)	10-8 to 10^-4	M	2,3,5	days	Tetrazolium Salt	Proliferation	no effect	N/A	N/A	N/A	N/A		Yes	N/A		Breast	Non-opium related	peptide (antagonist)	nM; μM	nM	combination	moderate	1	No effect
					MCF7	Human	Breast	Antanal-2	peptide (antagonist)	10-8 to 10^-4	M	2,3,5	days	Tetrazolium Salt	Proliferation	no effect	N/A	N/A	N/A	N/A		Yes	N/A		Breast	Non-opium related	peptide (antagonist)	nM; μM	μM	combination	short	1	No effect
					MCF7	Human	Breast	Antanal-2	peptide (antagonist)	10-8 to 10^-4	M	2,3,5	days	Tetrazolium Salt	Proliferation	no effect	N/A	N/A	N/A	N/A		Yes	N/A		Breast	Non-opium related	peptide (antagonist)	nM; μM	μM	combination	moderate	1	No effect
					MCF7	Human	Breast	Morphine	agonist	10-8 to 10^-4	M	2,3,5	days	Tetrazolium Salt	Proliferation	no effect	N/A	N/A	N/A	N/A		Yes	N/A		Breast	Non-opium related	agonist	nM; μM	nM	combination	short	1	No effect
					MCF7	Human	Breast	Morphine	agonist	10-8 to 10^-4	M	2,3,5	days	Tetrazolium Salt	Proliferation	no effect	N/A	N/A	N/A	N/A		Yes	N/A		Breast	Non-opium related	agonist	nM; μM	nM	combination	moderate	1	No effect
					MCF7	Human	Breast	Morphine	agonist	10-8 to 10^-4	M	2,3,5	days	Tetrazolium Salt	Proliferation	no effect	N/A	N/A	N/A	N/A		Yes	N/A		Breast	Non-opium related	agonist	nM; μM	μM	combination	short	1	No effect
					MCF7	Human	Breast	Morphine	agonist	10-8 to 10^-4	M	2,3,5	days	Tetrazolium Salt	Proliferation	no effect	N/A	N/A	N/A	N/A		Yes	N/A		Breast	Non-opium related	agonist	nM; μM	μM	combination	moderate	1	No effect
					MCF7	Human	Breast	Naloxone	antagonist	10-8 to 10^-4	M	2,3,5	days	Tetrazolium Salt	Proliferation	no effect	N/A	N/A	N/A	N/A		Yes	N/A		Breast	Non-opium related	antagonist	nM; μM	nM	combination	short	1	No effect
					MCF7	Human	Breast	Naloxone	antagonist	10-8 to 10^-4	M	2,3,5	days	Tetrazolium Salt	Proliferation	no effect	N/A	N/A	N/A	N/A		Yes	N/A		Breast	Non-opium related	antagonist	nM; μM	nM	combination	moderate	2	No effect
					MCF7	Human	Breast	Naloxone	antagonist	10-8 to 10^-4	M	2,3,5	days	Tetrazolium Salt	Proliferation	no effect	N/A	N/A	N/A	N/A		Yes	N/A		Breast	Non-opium related	antagonist	nM; μM	μM	combination	short	1	No effect
					MCF7	Human	Breast	Naloxone	antagonist	10-8 to 10^-4	M	2,3,5	days	Tetrazolium Salt	Proliferation	no effect	N/A	N/A	N/A	N/A		Yes	N/A		Breast	Non-opium related	antagonist	nM; μM	μM	combination	moderate	2	No effect
					MCF7	Human	Breast	b-funaltrexamine	antagonist	10-8 to 10^-4	M	2,3,5	days	Tetrazolium Salt	Proliferation	no effect	N/A	N/A	N/A	N/A		Yes	N/A		Breast	Non-opium related	antagonist	nM; μM	nM	combination	short	1	No effect
					MCF7	Human	Breast	b-funaltrexamine	antagonist	10-8 to 10^-4	M	2,3,5	days	Tetrazolium Salt	Proliferation	no effect	N/A	N/A	N/A	N/A		Yes	N/A		Breast	Non-opium related	antagonist	nM; μM	nM	combination	moderate	2	No effect
					MCF7	Human	Breast	b-funaltrexamine	antagonist	10-8 to 10^-4	M	2,3,5	days	Tetrazolium Salt	Proliferation	no effect	N/A	N/A	N/A	N/A		Yes	N/A		Breast	Non-opium related	antagonist	nM; μM	μM	combination	short	1	No effect
					MCF7	Human	Breast	b-funaltrexamine	antagonist	10-8 to 10^-4	M	2,3,5	days	Tetrazolium Salt	Proliferation	no effect	N/A	N/A	N/A	N/A		Yes	N/A		Breast	Non-opium related	antagonist	nM; μM	μM	combination	moderate	2	No effect
148	Notas G, Kampa M, Nifli AP, Xidakis K, Papasava D, Thermos K, Kouroumalis E, Castanas E. The inhibitory effect of opioids on HepG2 cells is mediated via interaction with somatostatin receptors. Eur J Pharmacol. 2007 Jan 19;555(1):1-7. doi: 10.1016/j.ejphar.2006.10.018. Epub 2006 Oct 18. pMID: 17113072.	The inhibitory effect of opioids on HepG2 cells is mediated via interaction with somatostatin receptors	George Notas, Marilena Kampa, Artemissia-Phoebe Nifli, Kostas Xidakis, Despoina Papasava, Kyriaki Thermos, Elias Kouroumalis, Elias Castanas	2007	HepG2	Human	Liver	Ethylketocyclazocine (EKC)	agonist	10-12 to 10^-6	M	6; 24,48	days; hours	Tetrazolium Salt; MTT; Flow Cytometry	Proliferation; Apoptosis	decreased*	N/A	N/A	Yes	N/A		Yes	Yes		Liver	Non-opium related	agonist	pM; μM	pM	combination	short	1	Anti-cancer
					HepG2	Human	Liver	Ethylketocyclazocine (EKC)	agonist	10-12 to 10^-6	M	6; 24,48	days; hours	Tetrazolium Salt; MTT; Flow Cytometry	Proliferation; Apoptosis	decreased*	N/A	N/A	Yes	N/A		Yes	Yes		Liver	Non-opium related	agonist	pM; μM	pM	combination	moderate	1	Anti-cancer
					HepG2	Human	Liver	Ethylketocyclazocine (EKC)	agonist	10-12 to 10^-6	M	6; 24,48	days; hours	Tetrazolium Salt; MTT; Flow Cytometry	Proliferation; Apoptosis	decreased*	N/A	N/A	Yes	N/A		Yes	Yes		Liver	Non-opium related	agonist	pM; μM	nM	combination	short	1	Anti-cancer
					HepG2	Human	Liver	Ethylketocyclazocine (EKC)	agonist	10-12 to 10^-6	M	6; 24,48	days; hours	Tetrazolium Salt; MTT; Flow Cytometry	Proliferation; Apoptosis	decreased*	N/A	N/A	Yes	N/A		Yes	Yes		Liver	Non-opium related	agonist	pM; μM	nM	combination	moderate	1	Anti-cancer
					HepG2	Human	Liver	Ethylketocyclazocine (EKC)	agonist	10-12 to 10^-6	M	6; 24,48	days; hours	Tetrazolium Salt; MTT; Flow Cytometry	Proliferation; Apoptosis	decreased*	N/A	N/A	Yes	N/A		Yes	Yes		Liver	Non-opium related	agonist	pM; μM	μM	combination	short	1	Anti-cancer
					HepG2	Human	Liver	Ethylketocyclazocine (EKC)	agonist	10-12 to 10^-6	M	6; 24,48	days; hours	Tetrazolium Salt; MTT; Flow Cytometry	Proliferation; Apoptosis	decreased*	N/A	N/A	Yes	N/A		Yes	Yes		Liver	Non-opium related	agonist	pM; μM	μM	combination	moderate	1	Anti-cancer
					HepG2	Human	Liver	DAGO	peptide	10-12 to 10^-6	M	6,	days	Tetrazolium Salt; MTT;	Proliferation;	decreased (minor)	N/A	N/A	Yes from graph	N/A		N/A	N/A		Liver	Non-opium related	peptide	pM; μM	pM	combination	moderate	1	Anti-cancer
					HepG2	Human	Liver	DAGO	peptide	10-12 to 10^-6	M	6,	days	Tetrazolium Salt; MTT;	Proliferation;	decreased (minor)	N/A	N/A	Yes from graph	N/A		N/A	N/A		Liver	Non-opium related	peptide	pM; μM	nM	combination	moderate	2	Anti-cancer
					HepG2	Human	Liver	DAGO	peptide	10-12 to 10^-6	M	6,	days	Tetrazolium Salt; MTT;	Proliferation;	decreased (minor)	N/A	N/A	Yes from graph	N/A		N/A	N/A		Liver	Non-opium related	peptide	pM; μM	μM	combination	moderate	3	Anti-cancer
					HepG2	Human	Liver	DADLE	peptide	10-12 to 10^-6	M	6,	days	Tetrazolium Salt; MTT;	Proliferation;	decreased (minor)	N/A	N/A	Yes from graph	N/A		N/A	N/A		Liver	Non-opium related	peptide	pM; μM	pM	combination	moderate	1	Anti-cancer
					HepG2	Human	Liver	DADLE	peptide	10-12 to 10^-6	M	6,	days	Tetrazolium Salt; MTT;	Proliferation;	decreased (minor)	N/A	N/A	Yes from graph	N/A		N/A	N/A		Liver	Non-opium related	peptide	pM; μM	nM	combination	moderate	2	Anti-cancer
					HepG2	Human	Liver	DADLE	peptide	10-12 to 10^-6	M	6,	days	Tetrazolium Salt; MTT;	Proliferation;	decreased (minor)	N/A	N/A	Yes from graph	N/A		N/A	N/A		Liver	Non-opium related	peptide	pM; μM	μM	combination	moderate	3	Anti-cancer
149	Mathew B, Lennon FE, Siegler J, Mirzapoiazova T, Mambetsariev N, Sammani S, Gerhold LM, LaRiviere PJ, Chen CT, Garcia JG, Salgia R, Moss J, Singleton PA. The novel role of the mu opioid receptor in lung cancer progression: a laboratory investigation. Anesth Analg. 2011 Mar;112(3):558-67. doi: 10.1213/ANE.0b013e31820568af. Epub 2010 Dec 14. pMID: 21156980; pMCID: pMC4327979.	The novel role of the mu opioid receptor in lung cancer progression: a laboratory investigation	Biji Mathew, Frances E. Lennon, Jessica Siegler, Tamara Mirzapoiazova, Nurbek Mambetsariev, BS, Saad Sammani, Lynnette M. Gerhold, Patrick J. LaRiviere, Chin-Tu Chen, Joe G. N. Garcia, Ravi Salgia, Jonathan Moss, and Patrick A. Singleton	2011	H522	Human	Lung	Morphine	agonist	1,	nM	24,	hours	MTS; Colony Formation	Proliferation; Clonogenicity	increased*	N/A	N/A	N/A	N/A		Yes	Yes		Lung	Opium-related	agonist	nM	nM	nM	short	1	Pro-cancer
					H1703	Human	Lung	Morphine	agonist	1,	nM	24,	hours	MTS; Colony Formation	Proliferation; Clonogenicity	increased*	N/A	N/A	N/A	N/A		Yes	Yes		Lung	Opium-related	agonist	nM	nM	nM	short	1	Pro-cancer
					H1993	Human	Lung	Morphine	agonist	1,	nM	24,	hours	MTS; Colony Formation	Proliferation; Clonogenicity	increased*	N/A	N/A	N/A	N/A		Yes	Yes		Lung	Opium-related	agonist	nM	nM	nM	short	1	Pro-cancer
					SW1573	Human	Lung	Morphine	agonist	1,	nM	24,	hours	MTS; Colony Formation	Proliferation; Clonogenicity	increased*	N/A	N/A	N/A	N/A		Yes	Yes		Lung	Opium-related	agonist	nM	nM	nM	short	1	Pro-cancer
					H1437	Human	Lung	Morphine	agonist	1,	nM	24,	hours	MTS; Colony Formation	Proliferation; Clonogenicity	increased*	N/A	N/A	N/A	N/A		Yes	Yes		Lung	Opium-related	agonist	nM	nM	nM	short	1	Pro-cancer
					H358	Human	Lung	Morphine	agonist	1,	nM	24,	hours	MTS; Colony Formation	Proliferation; Clonogenicity	increased*	N/A	N/A	N/A	N/A		Yes	Yes		Lung	Opium-related	agonist	nM	nM	nM	short	1	Pro-cancer
					H522	Human	Lung	DAMGO	peptide	1,	nM	24,	hours	MTS; Colony Formation	Proliferation; Clonogenicity	increased*	N/A	N/A	N/A	N/A		Yes	Yes		Lung	Opium-related	peptide	nM	nM	nM	short	1	Pro-cancer
					H1703	Human	Lung	DAMGO	peptide	1,	nM	24,	hours	MTS; Colony Formation	Proliferation; Clonogenicity	increased*	N/A	N/A	N/A	N/A		Yes	Yes		Lung	Opium-related	peptide	nM	nM	nM	short	1	Pro-cancer
					H1993	Human	Lung	DAMGO	peptide	1,	nM	24,	hours	MTS; Colony Formation	Proliferation; Clonogenicity	increased*	N/A	N/A	N/A	N/A		Yes	Yes		Lung	Opium-related	peptide	nM	nM	nM	short	1	Pro-cancer
					SW1573	Human	Lung	DAMGO	peptide	1,	nM	24,	hours	MTS; Colony Formation	Proliferation; Clonogenicity	increased*	N/A	N/A	N/A	N/A		Yes	Yes		Lung	Opium-related	peptide	nM	nM	nM	short	1	Pro-cancer
					H1437	Human	Lung	DAMGO	peptide	1,	nM	24,	hours	MTS; Colony Formation	Proliferation; Clonogenicity	increased*	N/A	N/A	N/A	N/A		Yes	Yes		Lung	Opium-related	peptide	nM	nM	nM	short	1	Pro-cancer
					H358	Human	Lung	DAMGO	peptide	1,	nM	24,	hours	MTS; Colony Formation	Proliferation; Clonogenicity	increased*	N/A	N/A	N/A	N/A		Yes	Yes		Lung	Opium-related	peptide	nM	nM	nM	short	1	Pro-cancer
					H522	Human	Lung	Methylnaltrexone	antagonist	0,10,100,	nM	18,	hours	Transwell	Invasion	N/A	decreased*	N/A	Yes from graph	N/A		Yes	Yes		Lung	Opium-related	antagonist	nM	nM	nM	short	1	Anti-cancer
					H1703	Human	Lung	Methylnaltrexone	antagonist	0,10,100,	nM	18,	hours	Transwell	Invasion	N/A	decreased*	N/A	Yes from graph	N/A		Yes	Yes		Lung	Opium-related	antagonist	nM	nM	nM	short	1	Anti-cancer
					H1993	Human	Lung	Methylnaltrexone	antagonist	0,10,100,	nM	18,	hours	Transwell	Invasion	N/A	decreased*	N/A	Yes from graph	N/A		Yes	Yes		Lung	Opium-related	antagonist	nM	nM	nM	short	1	Anti-cancer
					SW1573	Human	Lung	Methylnaltrexone	antagonist	0,10,100,	nM	18,	hours	Transwell	Invasion	N/A	decreased*	N/A	Yes from graph	N/A		Yes	Yes		Lung	Opium-related	antagonist	nM	nM	nM	short	1	Anti-cancer
					H1437	Human	Lung	Methylnaltrexone	antagonist	0,10,100,	nM	18,	hours	Transwell	Invasion	N/A	decreased*	N/A	Yes from graph	N/A		Yes	Yes		Lung	Opium-related	antagonist	nM	nM	nM	short	1	Anti-cancer
					H358	Human	Lung	Methylnaltrexone	antagonist	0,10,100,	nM	18,	hours	Transwell	Invasion	N/A	decreased*	N/A	Yes from graph	N/A		Yes	Yes		Lung	Opium-related	antagonist	nM	nM	nM	short	1	Anti-cancer
[truncated: 497 more rows]

## Sheet: Table 4
Agonists	Anti-cancer	Complex	No effect	Pro-cancer	Overall		Agonists	AWOU	NAWOU	Overall		Agonists	Anti-cancer	Complex	No effect	Pro-cancer	Overall		Agonists	Long	Moderate	Short	Overall		Agonists	Anti-cancer	Complex	No effect	Pro-cancer	Overall		Agonists	pM	nM	μM	mM	Overall
[truncated: 17 more rows]

[truncated: 2 more sheets: Table 5, Table 6]
